# Supplementary material for: Study on the Alleviating Effect and Potential Mechanism of Ethanolic Extract of Limonium aureum (L.) Hill. on Lipopolysaccharide-Induced Inflammatory Responses in Macrophages
Source: Int J Mol Sci. 2023 Nov 13;24(22):16272. doi: 10.3390/ijms242216272 (PMC10671607; doi:10.3390/ijms242216272)
Supplement: Supplementary file 1 [file ijms-24-16272-s001.zip]

Archive with 1 entries (1 files):
- ijms-2704432-supplementary.xlsx
