# Supplementary material for: Study on the Alleviating Effect and Potential Mechanism of Ethanolic Extract of Limonium aureum (L.) Hill. on Lipopolysaccharide-Induced Inflammatory Responses in Macrophages
Source: Int J Mol Sci. 2023 Nov 13;24(22):16272. doi: 10.3390/ijms242216272 (PMC10671607; doi:10.3390/ijms242216272)
Supplement: Supplementary file 1 [file ijms-24-16272-s001.zip › ijms-2704432-supplementary.xlsx]

## Sheet: Catalogue
	Catalogue of supplementary files
	Table S1	Experimental design and the yield of total flavonoids of LAH
	Table S2	The components in LAH extract analyzed by Quasi-targeted metabolomics
	Table S3	The screened active ingredients of LAH
	Table S4	Results of PPI network analysis

## Sheet: Table S1
	Table S1. Experimental design and the yield of total flavonoids of LAH
	No.	Factors				Extraction rate (%)
		A. Ethanol concentration	B. Material-to-slovent ratio	C. Extraction temperature	D. Extraction power
	1	-1	1	0	0	0.2957
	2	0	0	0	0	0.3781
	3	-1	0	1	0	0.3229
	4	0	-1	1	0	0.3543
	5	0	0	1	1	0.3475
	6	1	0	1	0	0.3314
	7	1	1	0	0	0.272
	8	1	0	0	1	0.3441
	9	1	0	0	-1	0.3093
	10	0	0	0	0	0.3653
	11	-1	0	-1	0	0.3051
	12	0	1	0	-1	0.2737
	13	0	0	1	-1	0.3424
	14	-1	-1	0	0	0.3119
	15	-1	0	0	-1	0.322
	16	0	0	0	0	0.3789
	17	0	0	-1	-1	0.3127
	18	-1	0	0	1	0.3119
	19	0	1	1	0	0.2974
	20	0	-1	0	-1	0.3237
	21	0	0	-1	1	0.3025
	22	0	-1	0	1	0.3297
	23	1	0	-1	0	0.3059
	24	0	0	0	0	0.3764
	25	0	1	0	1	0.3305
	26	0	-1	-1	0	0.3212
	27	0	0	0	0	0.3721
	28	0	1	-1	0	0.2856
	29	1	-1	0	0	0.3543

## Sheet: Table S2
The components in LAH extract analyzed by Quasi-targeted metabolomics
Name	Formula	Molecular Weight	RT [min]	Class	CAS	Relative quantitative value
Phenylethanolamine	C8H11NO	137.084	2	Amines	"7568-93-6"	902600000
(S)-2-Phenyloxirane	C8H8O	120.058	2.01	Benzene and substituted derivatives	"20780-54-5"	827300000
L-Argininosuccinate	C10H18N4O6	290.273	5.41	Amino Acid And Derivatives	"2387-71-5"	692300000
L-Phenylalanine	C9H11NO2	165.19	4.108	Amino Acid And Derivatives	"63-91-2"	643600000
D-Phenylalanine	C9H11NO2	165.19	4.106	Amino Acid And Derivatives	"673-06-3"	629700000
Pipecolic acid	C6H11NO2	129.16	1.042	Amino Acid And Derivatives	"535-75-1"	619800000
isoleucine	C6H13NO2	131.17	2.11	Amino Acid And Derivatives	"73-32-5"	591400000
D-Pyroglutamic acid	C5H7NO3	129.114	1.62	Amino Acid And Derivatives	"4042-36-8"	584000000
Diethyl glutarate	C9H16O4	188.105	0.67	Fatty Acyls	"818-38-2"	579900000
Gallic acid	C7H6O5	170.12	2.84	Benzoic acids and derivatives	"149-91-7"	526000000
Adenosine	C10H13N5O4	267.24	2.762	Nucleotide And Its Derivates	"58-61-7"	502100000
HBOA	C8H7NO3	165.042	4.15	Organoheterocyclic compounds	"23520-34-5"	489500000
L-Leucine	C6H13NO2	131.17	2.32	Amino Acid And Derivatives	"61-90-5"	469900000
DL-Norvaline	C5H11NO2	117.15	1.068	Amino Acid And Derivatives	"760-78-1"	442800000
Luteolin-4'-O-glucoside	C21H20O11	448.101	6.8	Flavonoids	"6920-38-3"	442400000
N-Methyl-a-aminoisobutyric acid	C5H11NO2	117.146	1.22	Amino Acid And Derivatives	"2566-34-9"	424000000
Hesperetin 5-O-glucoside	C22H24O11	464.419	6.59	Flavanones	"69651-80-5"	411300000
Tyramine	C8H11NO	137.179	2	Benzene and substituted derivatives	"51-67-2"	402600000
Eriodictyol	C15H12O6	288.252	7.999	Flavanones	"552-58-9"	384300000
D-Proline	C5H9NO2	115.13	0.967	Amino Acid And Derivatives	"344-25-2"	372600000
Proline	C5H9NO2	115.131	0.96	Amino Acid And Derivatives	"609-36-9"	362500000
Butin	C15H12O5	272.069	8.61	Flavanones	"492-14-8"	356700000
Myricetin	C15H10O8	318.24	7.34	Flavones and Flavonols	"529-44-2"	355900000
Tricetin O-hexoside	C21H20O12	464.383	6.46	Flavonoids		353700000
Naringenin	C15H12O5	272.25	8.683	Flavanones	"480-41-1"	351900000
7-methylguanine	C6H7N5O	165.065	4.11	Purines and purine derivatives	"578-76-7"	334500000
Cycloleucine	C6H11NO2	129.157	0.84	Amino Acid And Derivatives	"52-52-8"	329400000
Quercetin 5-O-hexoside	C21H20O12	464.376	6.52	Flavones and Flavonols		315400000
Astragalin	C21H20O11	448.38	7.24	Flavones and Flavonols	"480-10-4"	311600000
Tryptamine	C10H12N2	160.22	5.205	Indoles and derivatives	"61-54-1"	304000000
Quercetin-O-glucoside	C21H20O12	464.376	6.54	Flavones and Flavonols		279500000
Naringerin	C15H12O5	272.253	8.64	Flavanones	"67604-48-2"	278600000
N-Feruloyltyramine	C18H19NO4	313.348	7.92	Phenols And Its Derivatives	"65646-26-6"	277900000
Morin	C15H10O7	302.043	8.05	Flavonoids	"6472-38-4"	236000000
2-Phenylethylamine	C8H11N	121.18	4.584	Amines	"64-04-0"	219900000
Feruloyltyramine	C18H19NO4	313	7.87	Cinnamic acids and derivatives	"66648-43-9"	211800000
Myricitrin	C21H20O12	464.38	6.547	Flavones and Flavonols	"17912-87-7"	208000000
Naringenin chalcone	C15H12O5	272.253	8.518	Chalcones and dihydrochalcones	"73692-50-9"	189763000
Serotonin	C10H12N2O	176.215	2.96	Indoles and derivatives	"50-67-9"	186000000
Isoquercitrin	C21H20O12	464.38	6.596	Flavones and Flavonols	"482-35-9"	180000000
Dl-Glyceraldehyde 3-phosphate	C3H7O6P	169.998	2.76	Carbohydrates And Its Derivatives	"591-59-3"	175700000
Quercetin-3'-O-glucoside	C21H20O12	464.382	6.53	Flavones and Flavonols		168800000
Epigallocatechin 3-gallate	C22H18O11	458.37	5.874	Catechin derivatives	"989-51-5"	166200000
L-Canavanine	C5H12N4O3	176.174	2.96	Amino Acid And Derivatives	"543-38-4"	164300000
Isotrifoliin	C21H20O12	464.096	6.59	Flavonoids	"21637-25-2"	161900000
Spiraeoside	C21H20O12	464.096	6.59	Flavonoids	"20229-56-5"	155900000
Ethyl gallate	C9H10O5	198.17	6.611	Benzoic acids and derivatives	"831-61-8"	146900000
Valine	C5H11NO2	117.146	1.09	Amino Acid And Derivatives	"516-06-3"	144900000
L-Methionine sulfone	C5H11NO4S	181.21	1.84	Amino Acid And Derivatives	"7314-32-1"	137900000
Betaine	C5H11NO2	117.15	0.907	Alkaloids and derivatives	"107-43-7"	133000000
D-Threose	C4H8O4	120.042	1.66	Carbohydrates And Its Derivatives		128800000
Dl-Norleucine	C6H13NO2	131.173	0.9	Amino Acid And Derivatives	"616-06-8"	127500000
L-Pipecolate	C6H11NO2	129.16	1.049	Amino Acid And Derivatives	"3105-95-1"	125300000
5-Methoxyindoleacetic acid	C11H11NO3	205.21	4.87	Indoles and derivatives	"3471-31-6"	123000000
N', N''-di-p-coumaroylspermine	C28H38N4O4	494.62	5.31	Cinnamic acids and derivatives		112200000
L-Proline	C5H9NO2	115.131	0.94	Amino Acid And Derivatives	"147-85-3"	105900000
Isocitrate	C6H8O7	192.124	1.49	Organic Acid And Its Derivatives	"320-77-4"	99850000
4-Pyridoxate	C8H9NO4	183.161	2.91	Pyridines and derivatives	"82-82-6"	99600000
p-Nitroaniline	C6H6N2O2	138.124	2.02	Benzene and substituted derivatives	"100-01-6"	98830000
Quercetin	C15H10O7	302.236	8.96	Flavones and Flavonols	"117-39-5"	98800000
N-acetylglycine	C4H7NO3	117.043	0.91	Amino Acid And Derivatives	"543-24-8"	98670000
Isomucronulatol-7-O-glucoside	C23H28O10	464.469	6.53	Flavonoids	"94367-43-8"	96890000
Dl-Indole-3-lactic acid	C11H11NO3	205.21	4.87	Indoles and derivatives	"832-97-3"	94610000
6-Aminocaproic acid	C6H13NO2	131.095	2.07	Fatty Acyls	"60-32-2"	93730000
Hyperoside	C21H20O12	464.38	6.554	Flavones and Flavonols	"482-36-0"	90510000
Pyridoxine O-glucoside	C14H21NO8	331.323	1.68	Vitamins		89430000
Citric acid	C6H8O7	192.12	1.516	Tca Cycle	"77-92-9"	88680000
2-Aminoisobutyric acid	C4H9NO2	103.063	0.82	Amino acids and derivatives	"62-57-7"	88530000
trans-2-Hexenal	C6H10O	98.14	11.005	Carbonyl compounds	"6728-26-3"	86230000
Benzamide	C7H7NO	121	4.56	Benzene and substituted derivatives	"55-21-0"	82070000
Maleic acid	C4H4O4	116.011	0.96	Organic Acid And Its Derivatives	"110-16-7"	78920000
trans-3-Hydroxy-L-proline	C5H9NO3	131.13	2.14	Amino Acid And Derivatives	"4298-08-2"	76520000
Eicosadienoic acid	C20H36O2	308.272	6.32	Fatty Acyls	"5598-38-9"	75710000
Pyrogallol	C6H6O3	126.11	2.787	Benzene and substituted derivatives	"87-66-1"	75540000
Pyridoxamine dihydrochloride	C8H14Cl2N2O2	241.115	3.33	Vitamins	"524-36-7"	73580000
trans-zeatin N-glucoside	C16H23N5O6	381.2	4.62	Phytohormones		72370000
D-Proline betaine	C7H14NO2+	144.092	1	Amino acids and derivatives	"1195-94-4"	69530000
D-Gluconic acid	C6H12O7	196.155	0.91	Carbohydrates And Its Derivatives	"526-95-4"	69350000
Prunin	C21H22O10	434.121	7.02	Flavanones	"529-55-5"	67530000
p-Coumaric acid-4-O-glucoside	C15H18O8	326.1	5.55	Phenolic acids	"117405-48-8"	67270000
Benzamidine	C7H8N2	120.152	4.09	Benzene and substituted derivatives	"618-39-3"	67100000
L(-)-Malic acid	C4H6O5	134.022	1.08	Tca Cycle	"636-61-3"	66420000
Dibutyl phthalate	C16H22O4	278.152	13.42	Benzoic acids and derivatives	"84-74-2"	64430000
D-Xylonic acid	C5H10O6	166.048	0.9	Organic Acid And Its Derivatives	"526-91-0"	63660000
Succinic acid	C4H6O4	118.09	1.936	Tca Cycle	"110-15-6"	62310000
L-Tryptophan	C11H12N2O2	204.23	4.894	Amino Acid And Derivatives	"73-22-3"	62280000
1-O-Gentisoyl-D-glucoside	C13H16O9	316.079	4.56	Phenolic acids	"23445-11-6"	60630000
Salicylic acid O-glucoside	C13H16O8	300.1	4.14	Phytohormones	"10366-91-3"	56950000
Isohemiphloin	C21H22O10	434.121	6.39	Flavanones	"3682-02-8"	56430000
Isorhamnetin rutinose	C28H32O16	624.54	6.7	Flavonoids		55570000
Gallocatechin gallate	C22H18O11	458.372	6.01	Benzoic acids and derivatives	"4233-96-9"	55000000
2-Pyrrolidinone	C4H7NO	85.1	2.369	Organoheterocyclic compounds	"616-45-5"	53940000
2,6-Dihydroxypurine	C5H4N4O2	152.11	1.714	Nucleotide And Its Derivates	"69-89-6"	51200000
GA7-1	C19H22O5	330.4	9.22	Phytohormones		49840000
Hypoxanthine-9-beta-D-Arabinofuranoside	C10H12N4O5	268.226	2.58	Nucleotide And Its Derivates	"7013-16-3"	49390000
1-Methylpiperidine-2-carboxylic acid	C7H13NO2	143.095	0.99	Amino acids and derivatives	"7730-87-2"	48540000
N-Methylsarcosine	C4H9NO2	103.12	0.9	Amino Acid And Derivatives	"1118-68-9"	47830000
Quercitrin	C21H20O11	448.38	7.24	Flavones and Flavonols	"522-12-3"	47530000
N2-Acetyl-L-lysine	C8H16N2O3	188.224	1.03	Amino Acid And Derivatives	"1946-82-3"	46990000
Leucine	C6H13NO2	131.175	2.1	Amino Acid And Derivatives	"26782-71-8"	46390000
Aminopurine	C5H5N5	135.1	1.24	Purines and purine derivatives		45190000
Petunidin 3-O-rutinoside	C28H33O16	625.56	6.78	Anthocyanins		45080000
1-Caffeoylquinic acid	C16H18O9	354.095	5.46	Phenolic acids	"1241-87-8"	42560000
Octadeca-11E,13E,15Z-trienoic acid	C18H30O2	278.2	13.5	Fatty Acyls	"25575-00-2"	42470000
1-O-Galloyl-D-glucose	C13H16O10	332.074	4.68	Tannins	"58511-73-2"	42150000
Zarzissine	C5H5N5	135.054	1.83	Organoheterocyclic compounds	"160568-14-9"	41070000
alpha-Keto-gamma-(methylthio)butyric acid	C5H8O3S	148.18	13.57	Organic Acid And Its Derivatives	"583-92-6"	39950000
9,10,13-Trihydroxyoctadec-11-enoic acid	C18H34O5	330.241	9.12	Fatty Acyls	"29907-57-1"	39620000
Di-O-methylquercetin	C17H14O7	330.1	9.19	Flavonoids		39480000
Caffeic aldehyde	C9H8O3	164.1	1.84	Phenylpropanoids and polyketides		38880000
D-Arabitol	C5H12O5	152.15	0.926	Sugar Alcohols	"488-82-4"	38720000
Stachydrine	C7H13NO2	143.18	1.008	Amino Acid And Derivatives	"471-87-4"	38700000
Methyl furan-2-carboxylate	C6H6O3	126.11	1.25	Organoheterocyclic compounds	"611-13-2"	37020000
L-Homocystine	C8H16N2O4S2	268.354	2.5	Amino Acid And Derivatives	"626-72-2"	36790000
D-Galactonic acid	C6H12O7	196.155	0.92	Organic Acid And Its Derivatives	"13382-27-9"	36770000
Phosphoric Acid	H3O4P	97.995	11.01	Organic Acid And Its Derivatives	"7664-38-2"	36000000
Lappaconitine	C32H44N2O8	584.7	7.37	Terpenoids	"32854-75-4"	35840000
Kynurenic acid	C10H7NO3	189.17	5.296	Quinolines and derivatives	"492-27-3"	34930000
Elemol	C15H26O	222.198	10.14	Terpenoids	"639-99-6"	34540000
Isorhamnetin-3-O-neohespeidoside	C28H32O16	624.552	6.79	Flavonoids	"55033-90-4"	34400000
(-)-epigallocatechin	C15H14O7	306.27	5.098	Catechin derivatives	"970-74-1"	34390000
Vitamin B2	C17H20N4O6	376.364	5.94	Vitamins	"83-88-5"	34250000
Luteolin 7-O-glucoside	C21H20O11	448.38	6.664	Flavonoids	"5373-11-5"	33410000
Methylmalonate	C4H6O4	118.09	1.938	Organic Acid And Its Derivatives	"516-05-2"	33370000
IAA-Asp	C14H14N2O5	290.271	6.78	Phytohormones		32240000
DL-o-Tyrosine	C9H11NO3	181.189	1.81	Amino Acid And Derivatives	"2370-61-8"	32210000
Taxifolin	C15H12O7	304.25	6.885	Flavonoids	"480-18-2"	31800000
Protocatechuic acid	C7H6O4	154.12	4.571	Phenols And Its Derivatives	"99-50-3"	30860000
Syringic acid O-glucoside	C15H20O10	360.1	4.82	Flavonoids		30680000
D-threo-Isocitric acid	C6H8O7	192.124	1.41	Organic Acid And Its Derivatives	"6061-97-8"	30230000
Isonicotinic acid	C6H5NO2	123.11	1.029	Vitamins	"55-22-1"	30210000
Avicularin	C20H18O11	434.085	6.78	Flavonoids	"572-30-5"	29940000
(2S)-2-Isopropylmalate	C7H12O5	176.068	5.52	Organic Acid And Its Derivatives	"49601-06-1"	27500000
Pyridoxine	C8H11NO3	169.178	1.53	Vitamins	"65-23-6"	27440000
Acetyl tryptophan	C13H14N2O3	246	6.78	Amino Acid And Derivatives	"2280-01-5"	27230000
Sorbic acid	C6H8O2	112.127	6.72	Fatty Acyls	"110-44-1"	26920000
Tea polyphenol	C22H18O11	458.4	5.83	Benzene and substituted derivatives	"84650-60-2"	26310000
4-Hydroxy-2-Oxoglutaric Acid	C5H6O6	162.098	0.7	Organic Acid And Its Derivatives	"1187-99-1"	26130000
Kaempferol7-O-beta-D-glucopyranoside	C21H20O11	448.377	6.65	Flavones and Flavonols	"16290-07-6"	25330000
DL-Leucine	C6H13NO2	131.173	2.3	Amino Acid And Derivatives	"328-39-2"	25190000
3-Hydroxyhippuric Acid	C9H9NO4	195.172	2.67	Organic Acid And Its Derivatives	"1637-75-8"	25070000
dAMP	C10H14N5O6P	331.222	1.47	Nucleotide And Its Derivates	"653-63-4"	24720000
p-Coumaric acid 4-O-hexoside	C15H18O8	326.303	5.54	Cinnamic acids and derivatives		24320000
Acetylcholine	C7H16NO2	146.118	1.02	Cholines	"60-31-1"	24160000
Caffeic acid O-glucoside	C15H18O9	342	5.38	Cinnamic acids and derivatives		23780000
Diisobutyl phthalate	C16H22O4	278.152	13.44	Benzoic acids and derivatives	"84-69-5"	23480000
N-Acetyl-L-Tryptophan	C13H14N2O3	246.1	6.72	Amino acids and derivatives	"1218-34-4"	23390000
Vincetoxicoside B	C21H20O11	448.383	6.97	Flavonoids	"22007-72-3"	23060000
Caffeic acid	C9H8O4	180.16	5.801	Cinnamic acids and derivatives	"331-39-5"	22890000
Nardosinone	C15H22O3	250.333	11.12	Terpenoids	"23720-80-1"	22120000
2-Phenylglycine	C8H9NO2	151.163	2.78	Amino Acid And Derivatives	"2835-06-5"	22020000
N alpha-Acetyl-L-glutamine	C7H12N2O4	188.08	7.4	Amino Acid And Derivatives	"2490-97-3"	21980000
1,2-Benzenedicarboxylic acid	C8H6O4	166.131	4.11	Benzoic acids and derivatives	"88-99-3"	21920000
Hirsuteine	C22H26N2O3	366.46	4.86	Alkaloids and derivatives	"35467-43-7"	21750000
4aR-(4aalpha,6beta,8aalpha)]-4a,5,6,7,8,8a-Hexahydro-4,8a-dimethyl-6-(1-methylethenyl)-2(1H)-naphthalenone	C15H22O	218.33	11.66	Terpene		21590000
Kaempferol	C15H10O6	286.24	8.811	Flavones and Flavonols	"520-18-3"	21590000
Laricitrin	C16H12O8	332.262	2.6	Flavones and Flavonols	"53472-37-0"	21570000
Trifolin	C21H20O11	448.101	6.62	Flavonoids	"23627-87-4"	21300000
H-Trp-NH2.HCl	C11H14ClN3O	239.7	4.587	Indoles and derivatives	"67607-61-8"	20950000
Acetaminophen	C8H9NO2	151.163	2.76	Phenols And Its Derivatives	"103-90-2"	20900000
UDP	C9H14N2O12P2	404.16	0.7	Nucleotide And Its Derivates	"58-98-0"	20780000
Indole-5-carboxylic acid	C9H7NO2	161.048	0.69	Indoles and derivatives	"1670-81-1"	19780000
(-)-Norepinephrine N-hexoside	C14H21NO8	331.32	1.05	Glycosides		19770000
3,4-Dihydroxyhydrocinnamic acid	C9H10O4	182.17	5.64	Phenylpropanoids and polyketides	"1078-61-1"	19740000
Cytidine	C9H13N3O5	243.22	1.029	Nucleotide And Its Derivates	"65-46-3"	19730000
1,4-dihydro-1-Methyl-4-oxo-3-pyridinecarboxamide	C7H8N2O2	152.059	1.66	Pyridines and derivatives	"769-49-3"	19670000
Hesperetin	C16H14O6	302.27	8.972	Flavanones	"520-33-2"	19400000
2-Hydroxy-6-Aminopurine	C5H5N5O	151.126	2.76	Purines and purine derivatives	"3373-53-3"	19120000
(9Z,11E)-Octadecadienoic acid	C18H32O2	280.24	4.33	Fatty Acyls	"2540-56-9"	19060000
Hydroxycinnamate	C9H8O3	164.158	5.54	Cinnamic acids and derivatives	"614-60-8"	18720000
Glucosamine sulfate	C6H15NO9S	277.25	0.79	Carbohydrates And Its Derivatives	"29031-19-4"	18230000
Neotuberostemonine	C22H33NO4	375.508	11.1	Alkaloids and derivatives	"143120-46-1"	18160000
Histidine	C6H9N3O2	155.15	0.81	Amino Acid And Derivatives	"4998-57-6"	17760000
Adenine	C5H5N5	135.127	1.032	Purines and purine derivatives	"73-24-5"	17530000
Agarotetrol	C17H18O6	318.326	6.14	Organoheterocyclic compounds	"69809-22-9"	17340000
Nicotinamide	C6H6N2O	122.12	1.539	Vitamins	"98-92-0"	17170000
Ferulaldehyde	C10H10O3	178.185	7.532	Polyphenol	"458-36-6"	16770000
Sinapoyl O-hexoside	C17H22O10	370.351	5.95	Phenols And Its Derivatives		16760000
6-hydroxy-7,8-dimethoxycoumarin	C11H10O5	222.197	10.21	Coumarins and derivatives		16680000
Eriodictyol-7-O-glucoside	C21H22O11	450.393	5.77	Flavonoids	"38965-51-4"	16530000
L-Valine	C5H11NO2	117.146	1.2	Amino Acid And Derivatives	"72-18-4"	16480000
4-Acetamidobutyric Acid	C6H11NO3	145.156	1.03	Amino Acid And Derivatives	"3025-96-5"	15940000
6-Deoxyfagomine	C6H13NO2	131.095	2.06	Alkaloids and derivatives	"197449-09-5"	15930000
Uridine	C9H12N2O6	244.2	1.86	Nucleotide And Its Derivates	"58-96-8"	15820000
D-Tagatose	C6H12O6	180.156	0.96	Carbohydrates And Its Derivatives	"87-81-0"	15110000
3,7-Di-O-methylquercetin	C17H14O7	330.074	9.02	Flavonoids	"2068-02-2"	15082680
2-Deoxy-D-galactose	C6H12O5	164.156	0.69	Carbohydrates And Its Derivatives	"1949-89-9"	14770000
Kaempferol 3-A-L-Arabinopyranoside	C20H18O10	418.351	7.08	Flavonoids	"99882-10-7"	14110000
Trigonelline	C7H7NO2	137.136	1	Alkaloids and derivatives	"535-83-1"	14010000
Salicylic acid	C7H6O3	138.12	7.67	Phytohormones	"69-72-7"	13850000
Quercetin 7-O-rutinoside	C27H30O16	610.2	6.4	Flavones and Flavonols		13670000
2,5-Dihydroxybenzoic acid	C7H6O4	154.12	5.44	Benzoic acids and derivatives	"490-79-9"	13480000
Uracil	C4H4N2O2	112.09	1.47	Nucleotide And Its Derivates	"66-22-8"	12960000
Paeonol	C9H10O3	166.177	4.08	Ketones	"552-41-0"	12860000
Quercetin-3-O-neohesperidoside	C27H30O16	610.153	6.35	Flavones and Flavonols	"117611-67-3"	12830000
S-Methyl-L-cysteine	C4H9NO2S	135.185	1.04	Amino Acid And Derivatives	"1187-84-4"	12810000
2'-O-methyladenosine	C11H15N5O4	281.268	4.14	Nucleotide And Its Derivates	"2140-79-6"	12700000
Ellagic acid	C14H6O8	302.19	6.54	Fatty Acyls	"476-66-4"	12510000
Naringenin C-hexoside	C21H22O10	434.4	6.47	Flavanones		12420000
D-Fructose 6-Phosphate	C6H13O9P	260.136	0.86	Carbohydrates And Its Derivatives	"643-13-0"	12220000
Kaempferol 7-O-rhamnoside	C21H20O10	432.106	7.36	Flavones and Flavonols	"20196-89-8"	12170000
Rutin	C27H30O16	610.518	6.451	Flavones and Flavonols	"153-18-4"	12070000
gamma-Glu-Leu	C11H20N2O5	260.287	5.17	Amino Acid And Derivatives	"2566-39-4"	11890000
N-Acetylthreonine	C6H11NO4	161.069	1.73	Amino Acid And Derivatives	"17093-74-2"	11620000
Tricin 5-O-hexoside	C23H24O12	492.43	7.19	Flavonoids		11560000
2-(Dimethylamino)Guanosine	C12H17N5O5	311.294	4.57	Nucleotide And Its Derivates	"2140-67-2"	11340000
Cyanidin O-acetylhexoside	C23H22O12	490.1	7.12	Anthocyanins		11334100
3-Phenyllactic acid	C9H10O3	166.174	6.81	Phenylpropanoids and polyketides	"828-01-3"	11070000
2,6-Dihydroxybenzoic acid	C7H6O4	154.12	6.13	Benzoic acids and derivatives	"303-07-1"	10930000
Sattabacin	C13H18O2	206.28	6.12	Benzene and substituted derivatives	"169272-84-8"	10770000
2-Methoxyhexadecanoate	C17H34O2	270.451	0.97	Fatty Acyls	"112-39-0"	10560000
N6-(2-Hydroxyethyl)adenosine	C12H17N5O5	311.123	4.7	Nucleotide And Its Derivates	"4338-48-1"	10530000
alpha-Ionone	C13H20O	192.297	1.86	Terpenoids	"127-41-3"	10490000
Cyanidin O-rutinoside	C27H31O15	595.52	6.66	Anthocyanins		10470000
Kaempferin	C21H20O10	432.106	7.35	Flavonoids	"482-39-3"	10380000
Oxymatrine	C15H24N2O2	264.368	6.76	Alkaloids and derivatives	"54809-74-4"	10290000
Rutin hydrate	C27H30O16.xH2O	610.52	6.36	Flavonoids	"207671-50-9"	9971000
Ethyl caffeate	C11H12O4	208.211	8.507	Cinnamic acids and derivatives	"102-37-4"	9968000
Lycoperodine	C12H12N2O2	216.236	5.47	Indoles and derivatives	"42438-90-4"	9952000
D-Sorbitol	C6H14O6	182.172	0.89	Sugar Alcohols	"50-70-4"	9832000
L-Pyroglutamic acid	C5H7NO3	129.11	1.689	Amino Acid And Derivatives	"98-79-3"	9693000
p-Coumaric Acid	C9H8O3	164.16	6.549	Cinnamic acids and derivatives	"501-98-4"	9627000
3,5-Dihydroxybenzoic acid	C7H6O4	154.12	4.461	Benzoic acids and derivatives	"99-10-5"	9553000
Glucosamine	C6H13NO5	179.173	0.793	Carbohydrates And Its Derivatives	"3416-24-8"	9386000
Delphinidin 3-O-Rutinoside	C27H31O16	611.5	6.35	Anthocyanins	"58285-26-0"	9362000
Hypoxanthine	C5H4N4O	136.11	1.509	Purines and purine derivatives	"68-94-0"	9308000
Quinic acid	C7H12O6	192.17	0.998	Alcohols and polyols	"77-95-2"	9295000
Indole	C8H7N	117.148	4.87	Indoles and derivatives	"120-72-9"	9294000
Thiocolchicoside	C27H33NO10S	563.62	6.84	Carbohydrates And Its Derivatives	"602-41-5"	9231000
Imidazole-4-acetate	C5H6N2O2	126.1	0.96	Organoheterocyclic compounds	"645-65-8"	8946000
Androsin	C15H20O8	328.319	4.3	Phenols And Its Derivatives	"531-28-2"	8929000
Dimethylmalonic acid	C5H8O4	132.042	0.67	Organic Acid And Its Derivatives	"595-46-0"	8891000
5-Methyl-dl-tryptophan	C12H14N2O2	218.252	1.06	Amino Acid And Derivatives	"951-55-3"	8836000
Benzoyleneurea	C8H6N2O2	162.15	11.68	Organoheterocyclic compounds	"86-96-4"	8827000
Pro-Leu	C11H20N2O3	228.288	1.72	Amino Acid And Derivatives	"52899-07-7"	8818000
Tetraethylammonium fluoride	C8H20FN	149.25	1.04	Pyrimidines and pyrimidine derivatives	"665-46-3"	8803000
p-Aminobenzoate	C7H7NO2	137.136	4.45	Benzoic acids and derivatives	"150-13-0"	8764000
beta-Caryophyllene	C15H24	204.35	9.76	Terpenoids	"87-44-5"	8603000
5-oxoproline	C5H7NO3	129.043	1.63	Amino Acid And Derivatives	"149-87-1"	8599000
H-Abu-OH	C4H9NO2	103.12	0.947	Amino Acid And Derivatives	"1492-24-6"	8567000
Pinobanksin	C15H12O5	272.069	7.06	Flavonoids	"548-82-3"	8451000
trans-Aconitic acid	C6H6O6	174.016	10.95	Organic Acid And Its Derivatives	"4023-65-8"	8384000
Methylenesuccinic acid	C5H6O4	130.099	4.25	Fatty Acyls	"97-65-4"	8383000
L-arginine	C6H14N4O2	174.2	0.794	Amino Acid And Derivatives	"74-79-3"	8252000
Sinapic acid-O-glucoside	C17H22O10	386.356	5.9	Phenols And Its Derivatives		8088000
beta-Carotene	C40H56	536.873	18.26	Terpenoids	"7235-40-7"	8030000
Luteolin C-hexoside derivative	C21H20O11	448.4	6.1	Flavonoids		7982000
2-Hydroxycinnamate	C9H8O3	164.047	6.48	Cinnamic acids and derivatives	"583-17-5"	7806000
3-Hydroxycinnamic acid	C9H8O3	164.16	6.98	Cinnamic acids and derivatives	"14755-02-3"	7734000
5-Hydroxyindole-3-acetic acid	C10H9NO3	191.058	5.58	Indoles and derivatives	"54-16-0"	7721000
Chrysin C-hexoside	C21H20O9	416.2	6.38	Flavones and Flavonols		7701000
Glutaric Acid	C5H8O4	132.115	0.7	Organic Acid And Its Derivatives	"110-94-1"	7674000
Methional	C4H8OS	104.171	0.84	Carbonyl compounds	"3268-49-3"	7481000
Citramalate	C5H8O5	148	2.04	Organic Acid And Its Derivatives	"2306-22-1"	7330000
Luteolin	C15H10O6	286.24	8.06	Flavones and Flavonols	"491-70-3"	7268000
Sinapinic Acid	C11H12O5	224.21	6.865	Cinnamic acids and derivatives	"530-59-6"	7108000
Aspartic acid di-O-glucoside	C16H27NO14	457.1	0.97	Amino Acid And Derivatives		7095000
Lysine butyrate	C10H22N2O4	234.1	0.89	Amino Acid And Derivatives	"80407-71-2"	7019000
delta-Hexanolactone	C6H10O2	114.142	1	Lactones	"823-22-3"	6960000
N-formylmethionine	C6H11NO3S	177	2.97	Amino Acid And Derivatives	"4289-98-9"	6840000
alpha-Arbutin	C12H16O7	272.25	2.33	Carbohydrates And Its Derivatives	"84380-01-8"	6832000
D-Galactose	C6H12O6	180.16	0.9	Carbohydrates And Its Derivatives	"59-23-4"	6817000
L-Alanyl-L-leucine	C9H18N2O3	202.251	4.45	Amino Acid And Derivatives	"3303-34-2"	6690000
C-hexosyl-apigenin O-feruloylhexoside	C37H38O18	770.69	7.16	Flavonoids		6664000
Shikimic Acid	C7H10O5	174.15	1.038	Alcohols and polyols	"138-59-0"	6547000
C-hexosyl-apigenin O-hexosyl-O-hexosyl-O-hexoside	C39H50O25	918.811	6.94	Flavonoids		6519000
Nepsilon-Acetyl-L-lysine	C8H16N2O3	188.22	1.304	Amino Acid And Derivatives	"692-04-6"	6518000
1-O-Caffeoyl quinic acid	C16H18O9	354.095	5.43	Alcohols and polyols		6490000
Sedoheptulose Anhydride	C7H12O6	192.167	10.15	Carbohydrates And Its Derivatives	"469-90-9"	6421000
Fustin	C15H12O6	288.252	5.89	Flavanones	"20725-03-5"	6404000
Isoguanosine	C10H13N5O5	283.241	2.324	Alkaloids and derivatives	"1818-71-9"	6370000
p-Hydroxy-cinnamic acid	C9H8O3	164.16	6.531	Cinnamic acids and derivatives	"7400-08-0"	6346000
Isoorientin	C21H20O11	448.38	6.174	Flavones and Flavonols	"4261-42-1"	6323000
Sodium Houttuyfonate	C14H27NaO5S	330.42	10.93	Organic Acid And Its Derivatives	"1847-58-1"	6248000
6'-O-Feruloyl-D-sucrose	C22H30O14	518.164	0.69	Phenolic acids	"118230-77-6"	6237000
Sophoricoside	C21H20O10	432.38	7.038	Isoflavonoids	"152-95-4"	6211000
L-Asparagine	C4H8N2O3	132.12	0.843	Amino Acid And Derivatives	"70-47-3"	5941000
Thymine	C5H6N2O2	126.113	2.5	Nucleotide And Its Derivates	"65-71-4"	5881000
N6-Succinyl Adenosine	C14H17N5O8	383.313	4.54	Nucleotide And Its Derivates	"4542-23-8"	5877000
Quercetin 3-O-sophoroside	C27H30O17	626.524	6.13	Alkaloids and derivatives	"18609-17-1"	5782000
MAG (18:3)	C21H36O4	352.2	12.12	Glycerolipids		5775667
3-Hydroxyanthranilic Acid	C7H7NO3	153.135	4.45	Benzoic acids and derivatives	"548-93-6"	5739000
gamma-caprolactone	C6H10O2	114.14	6.631	Lactones	"695-06-7"	5703000
Methyl gallate	C8H8O5	100.12	5.523	Benzoic acids and derivatives	"99-24-1"	5680000
Gamma-Solanine	C33H53NO6	559.387	15.65	Alkaloids and derivatives	"511-37-5"	5658000
Indole-3-acetic acid	C10H9NO2	175.18	7.567	Phytohormones	"87-51-4"	5644000
Quinone	C6H4O2	108.021	0.93	Carbonyl compounds	"106-51-4"	5589000
Afzelechin	C15H14O5	274.084	0.68	Flavonoids	"2545-00-8"	5499000
3-Phenylpropanoic acid	C9H10O2	150.174	0.7	Cinnamic acids and derivatives	"501-52-0"	5490000
2–furanoic acid	C5H4O3	112.084	1.49	Organic Acid And Its Derivatives	"88-14-2"	5426000
D-Xylulose	C5H10O5	150.13	1.01	Carbohydrates And Its Derivatives	"551-84-8"	5368000
N-Acetylalanine	C5H9NO3	131.13	2.15	Amino Acid And Derivatives	"97-69-8"	5361000
N-Acetyl-Dl-glutamic acid	C7H11NO5	189.166	1.84	Amino Acid And Derivatives	"5817-08-3"	5331000
Thiamine	C12H17N4OS+	265.354	0.81	Vitamins	"70-16-6"	5284000
D-2-Aminobutyric acid	C4H9NO2	103.12	0.947	Organic Acid And Its Derivatives	"2623-91-8"	5246000
2-Methyladenosine	C11H15N5O4	281.268	1.05	Nucleotide And Its Derivates	"16526-56-0"	5204000
N'-p-coumaroylspermine	C19H32N4O2	348.48	5.38	Cinnamic acids and derivatives		5179000
N1,N10-Dicoumaroyl spermidine	C25H31N3O4	437.53	6.24	Cinnamic acids and derivatives		5178000
D-Glucose 6-phosphate	C6H13O9P	260.03	0.86	Carbohydrates And Its Derivatives	"56-73-5"	5135000
Isohyperoside	C21H20O12	464.095	5.91	Flavones and Flavonols	"35589-21-0"	5131000
Liquiritin	C21H22O9	418.39	6.98	Flavanones	"551-15-5"	5124000
Resokaempferol 7-O-hexoside	C21H20O10	434.4	7.08	Flavonoids		5033000
Esculetin	C9H6O4	178.14	5.832	Coumarins and derivatives	"305-01-1"	5006000
5-Methyluridine	C10H14N2O6	258.228	1.02	Nucleotide And Its Derivates	"1463-10-1"	4948000
Phlorizin	C21H24O10	436.41	7.24	Flavonoids	"60-81-1"	4909000
4-Aminobutyric acid	C4H9NO2	103.12	0.864	Amino Acid And Derivatives	"56-12-2"	4907000
O-Acetyl-L-homoserine	C6H11NO4	197.617	1	Amino Acid And Derivatives	"250736-84-6"	4887000
4-Hydroxybenzoate	C7H6O3	138.121	4.12	Benzoic acids and derivatives	"99-96-7"	4875000
2'-Hydroxygenistein	C15H10O6	286.048	8.02	Isoflavonoids	"1156-78-1"	4736000
Lonicerin	C27H30O15	594.526	6.73	Flavonoids	"20633-84-5"	4727000
Luteolin C-feruloylhexoside	C31H28O14	624.555	7.9	Flavonoids		4705000
L-Leucyl-L-alanine	C9H18N2O3	202.25	3	Amino Acid And Derivatives	"7298-84-2"	4643000
Tetrahydrojatrorrhizine	C20H23NO4	341.407	6.65	Alkaloids and derivatives	"6018-39-9"	4602000
N-Coumaroyltyramine	C17H17NO3	283.322	7.73	Amino Acid And Derivatives	"36417-86-4"	4598000
Myricetin 3-O-rutinoside	C27H30O17	626.148	6.08	Flavonoids		4574000
Gallocatechin-gallocatechin	C30H26O14	610.2	6.24	Flavonoids		4573000
Oxalacetic acid	C4H4O5	132.07	0.69	Organic Acid And Its Derivatives	"328-42-7"	4571000
Spermidine	C7H19N3	145.246	0.68	Amines	"124-20-9"	4556000
Terephthalic acid	C8H6O4	166.13	5.801	Benzoic acids and derivatives	"100-21-0"	4539000
Kaempferol 3-O-robinobioside	C27H30O15	594.159	6.55	Flavones and Flavonols	"17297-56-2"	4509000
Allopurinol	C5H4N4O	136.111	2.69	Nucleotide And Its Derivates	"315-30-0"	4491000
C-hexosyl-luteolin O-hexoside	C27H30O16	610.518	5.68	Flavonoids		4485000
beta-L-Arabinose	C5H10O5	150.13	0.9	Carbohydrates And Its Derivatives	"5328-37-0"	4405000
methylApigenin C-pentoside	C21H20O9	416.378	1.01	Flavonoids		4399000
Dl-Alanyl-glycine	C5H10N2O3	146.144	0.84	Amino Acid And Derivatives	"1188-01-8"	4369000
Purine	C5H4N4	120.112	4.1	Purines and purine derivatives	"120-73-0"	4343000
alpha-Amino-beta-(3-indolyl)-propionic acid	C11H12N2O2	204.225	4.91	Amino Acid And Derivatives	"54-12-6"	4335000
Hydroxycitric acid	C6H8O8	208.124	0.9	Organic Acid And Its Derivatives	"6205-14-7"	4293000
N-Acetyl-L-leucine	C8H15NO3	173.21	1.04	Amino Acid And Derivatives	"1188-21-2"	4266000
L-Threonine	C4H9NO3	119.119	0.888	Amino Acid And Derivatives	"72-19-5"	4259000
N alpha-Acetyl-L-Arginine	C8H16N4O3	216.238	1.04	Amino Acid And Derivatives	"155-84-0"	4217000
N-Acetyl-L-valine	C7H13NO3	159.183	0.96	Amino Acid And Derivatives	"96-81-1"	4213000
Histamine	C5H9N3	111.145	1.04	Amines	"51-45-6"	4206000
1-Methylguanosine	C11H15N5O5	297.267	4.04	Nucleotide And Its Derivates	"2140-65-0"	4205000
Luteolin-7-O-beta-D-glucuronide	C21H18O12	462.366	6.53	Flavonoids	"29741-10-4"	4181000
Orotic acid	C5H4N2O4	156.096	1.44	Vitamins	"65-86-1"	4161000
7-Methoxy-4-methylcoumarin	C11H10O3	190.2	7.79	Coumarins and derivatives	"2555-28-4"	4127000
D-Glucose	C6H12O6	180.156	0.94	Carbohydrates And Its Derivatives	"50-99-7"	4122000
Malonic acid	C3H4O4	104.011	1.19	Organic Acid And Its Derivatives	"141-82-2"	4113000
L-Glutamine	C5H10N2O3	146.14	0.868	Amino Acid And Derivatives	"56-85-9"	4073765
Dl-2-Aminooctanoic Acid	C8H17NO2	159.226	1.23	Amino Acid And Derivatives	"644-90-6"	4000000
Kukoamine A	C28H42N4O6	530.31	0.68	Phenolamine	"75288-96-9"	3980000
Denin	C33H56O14	676.79	11.46	Steroids and steroid derivatives		3875000
alpha-D-Glucose	C6H12O6	180.16	0.912	Carbohydrates And Its Derivatives	"492-62-6"	3828000
Longifolene	C15H24	204.35	9.751	Terpenoids	"475-20-7"	3797000
6-Hydroxynicotinic acid	C6H5NO3	139.11	2.908	Pyridines and derivatives	"5006-66-6"	3759000
(1S,2S)-Nicotine1-oxide	C10H14N2O	178.231	7.41	Pyridines and derivatives	"51095-86-4"	3690000
2,4-Dihydroxybenzoic acid	C7H6O4	154.12	4.623	Organic Acid And Its Derivatives	"89-86-1"	3672000
Tricin 7-O-hexoside	C23H24O12	492.436	7.63	Flavonoids		3632000
N-p-Coumaroylspermidine derivative	C19H32N4O2	348.48	1.45	Cinnamic acids and derivatives		3621000
3,7-Dimethoxykaempferol-C-glucoside	C23H24O11	476.2	6.45	Flavonoids		3616000
7-O-Methyleriodictyol	C16H14O6	302.079	8.86	Flavonoids	"51857-11-5"	3609000
2,6-Dimethoxybenzoquinone	C8H8O4	168.042	4.69	Quinones	"530-55-2"	3594000
Phosphocreatine	C4H10N3O5P	211.113	2.5	Amino Acid And Derivatives	"67-07-2"	3520000
D-Glucopyranose	C6H12O6	180.156	0.87	Carbohydrates And Its Derivatives	"28905-12-6"	3465000
D-Ribose	C5H10O5	150.13	0.92	Carbohydrates And Its Derivatives	"50-69-1"	3454000
Pinoresinol-glucoside	C26H32O11	520.526	7.23	Lignans	"69251-96-3"	3440000
5-Methylcytosine	C5H7N3O	125.13	0.991	Nucleotide And Its Derivates	"554-01-8"	3429000
Dulcitol	C6H14O6	182.17	0.897	Carbohydrates And Its Derivatives	"608-66-2"	3371000
Orientin	C21H20O11	448.377	6.25	Flavones and Flavonols	"28608-75-5"	3365000
Lactic acid	C3H6O3	90.078	1.48	Organic Acid And Its Derivatives	"50-21-5"	3346000
D-Panthotenate	C9H17NO5	219.235	4.59	Amino Acid And Derivatives	"79-83-4"	3342000
Apo-13-zeaxanthinone	C18H26O2	274.4	8.84	Ketones		3329000
Gallacetophenone	C8H8O4	168.042	4.69	Ketones	"528-21-2"	3305000
1,5-Anhydro-D-glucitol	C6H12O5	164.069	1	Alcohols and polyols	"154-58-5"	3279000
N-Isovaleroylglycine	C7H13NO3	159.18	5.448	Amino Acid And Derivatives	"16284-60-9"	3263000
Dopamine	C8H11NO2	153.079	1.51	Phenols And Its Derivatives	"51-61-6"	3232000
Trilobatin	C21H24O10	436.409	7.523	Chalcones and dihydrochalcones	"4192-90-9"	3229000
p-Coumaric acid ethyl ester	C11H12O3	192.21	9.387	Cinnamic acids and derivatives	"7362-39-2"	3224000
Eucommiol	C9H16O4	188.105	7.31	Terpenoids	"55930-44-4"	3198000
D-Homocysteine	C4H9NO2S	135.185	1.86	Amino Acid And Derivatives	"454-28-4"	3195000
(+)-Catechin	C15H14O6	290.27	5.37	Catechin derivatives	"154-23-4"	3157000
gamma-Dodecalactone	C12H22O2	198.302	4.5	Lactones	"57084-18-1"	3122000
D-Galactaric acid	C6H10O8	210.038	0.87	Carbohydrates And Its Derivatives	"526-99-8"	3120000
Geranylacetone	C13H22O	194.313	5.34	Terpenoids	"3796-70-1"	3118000
Sakuranetin	C16H14O5	286.279	1.01	Flavanones	"2957-21-3"	3076000
Ethylparaben	C9H10O3	166.17	8.703	Benzene and substituted derivatives	"120-47-8"	3054000
Apigenin	C15H10O5	270.24	8.7	Flavones and Flavonols	"520-36-5"	3018000
N-Feruloylspermidine	C17H27N3O3	321.41	4.52	Phenolamides		3014000
PolygalaxanthoneⅣ	C27H32O15	596.542	7.84	Ketones		3002000
(+)-epipinoresinol-4-O-beta-D-glucoside	C26H32O11	520.53	7.12	Lignans	"74983-66-7"	3000000
Cryptochlorogenic acid	C16H18O9	354.309	5.443	Alcohols and polyols	"905-99-7"	2990000
2,6-Dimethyl-7-octene-2,3,6-triol	C10H20O3	188.141	7.31	Alcohols and polyols	"73815-21-1"	2980000
N-Acetyl-L-glutamic acid	C7H11NO5	189.166	1.81	Amino Acid And Derivatives	"1188-37-0"	2962000
L-Glutamic acid	C5H9NO4	147.13	0.886	Amino Acid And Derivatives	"56-86-0"	2931000
IAA-Glu	C15H16N2O5	304.298	0.72	Phytohormones		2920000
3-O-p-coumaroyl shikimic acid O-hexoside	C22H26O12	482.1	5.92	Alcohols and polyols		2907000
Homoserine	C4H9NO3	119.119	0.9	Amino Acid And Derivatives	"1927-25-9"	2904000
Isochlorogenic acid C	C25H24O12	516.451	7.053	Alcohols and polyols	"57378-72-0"	2891000
Pseudouridine	C9H12N2O6	244.07	1.87	Nucleotide And Its Derivates	"1445-07-4"	2888000
Menaquinone	C31H40O2	444.648	14.74	Vitamins	"11032-49-8"	2841000
Kaempferol-3-gentiobioside	C27H30O16	610.525	6.28	Flavonoids	"22149-35-5"	2820000
Quercetin-3,4'-O-di-beta-glucopyranoside	C27H30O17	626.52	5.39	Flavones and Flavonols		2803000
4-Methyl-5-thiazoleethanol	C6H9NOS	143.1	3.95	Organoheterocyclic compounds	"137-00-8"	2785000
Esculin	C15H16O9	340.28	5.145	Coumarins and derivatives	"531-75-9"	2771000
Paederoside	C18H22O11S	446.43	5.89	Carbohydrates And Its Derivatives	"20547-45-9"	2755000
3-Hydroxybutyrate	C4H8O3	104.104	1.13	Organic Acid And Its Derivatives	"300-85-6"	2723000
Huperzine B	C16H20N2O	256.343	4.75	Alkaloids and derivatives	"103548-82-9"	2682000
vasicine	C11H12N2O	188.229	4.86	Alkaloids and derivatives	"6159-55-3"	2681000
Palmitaldehyde	C16H32O	240.425	10.22	Fatty Acyls	"629-80-1"	2653000
C-hexosyl-apigenin O-hexosyl-O-pentoside	C32H38O19	726.642	0.65	Flavonoids		2637000
Plantagoside	C21H22O12	466.398	6.09	Flavanones	"78708-33-5"	2636000
D-Serine	C3H7NO3	105.09	0.851	Amino Acid And Derivatives	"312-84-5"	2635000
2,3-Dihydroxybenzoic acid	C7H6O4	154.027	6.21	Benzoic acids and derivatives	"303-38-8"	2613000
Sarcosine	C3H7NO2	89.093	0.9	Amino Acid And Derivatives	"107-97-1"	2597000
3',4',5'-Dihydrotricetin O-hexosyl-O-hexoside	C30H38O17	670.1	6.01	Flavonoids		2594000
Chrysoeriol 7-O-hexoside	C22H22O11	448.4	7.2	Flavonoids		2591000
Solanidine	C27H43NO	397.636	0.96	Steroids and steroid derivatives	"80-78-4"	2587000
Fisetin	C15H10O6	286.24	7.417	Flavones and Flavonols	"528-48-3"	2533000
Schaftoside	C26H28O14	564.492	6.074	Flavones and Flavonols	"51938-32-0"	2501537
Isoferulic Acid	C10H10O4	194.18	7.008	Cinnamic acids and derivatives	"537-73-5"	2498000
P-Coumaryl Alcohol	C9H10O2	150.174	1.04	Phenylpropanoids and polyketides	"3690-05-9"	2493000
Aspartate	C4H7NO4	133.103	0.85	Amino Acid And Derivatives	"617-45-8"	2452000
Sibiricose A5	C22H30O14	518.465	5.421	Phenylpropanoids	"107912-97-0"	2423000
2'-Deoxyguanosine	C10H13N5O4	267.241	3.181	Nucleotide And Its Derivates	"961-07-9"	2392505
Xanthurenic acid	C10H7NO4	205.167	5.06	Quinolines and derivatives	"59-00-7"	2377000
Mannitol	C6H14O6	182.173	0.88	Carbohydrates And Its Derivatives	"69-65-8"	2374000
Xanthosine	C10H12N4O6	284.225	3.928	Nucleotide And Its Derivates	"146-80-5"	2370000
Triethyl citrate	C12H20O7	276.28	9.15	Organic Acid And Its Derivatives	"77-93-0"	2369000
Arachidonic acid	C20H32O2	304.47	6.881	Fatty Acyls	"506-32-1"	2369000
L-Glycyl-L-phenylalanine	C11H14N2O3	222.1	4.97	Amino acids and derivatives	"721-66-4"	2360000
Trimethyllysine	C9H21N2O2	189.275	1.03	Amino Acid And Derivatives	"66989-56-8"	2356000
N-Feruloylputrescine	C14H20N2O3	264.32	5.22	Cinnamic acids and derivatives		2347000
Diosmetin	C16H12O6	300.26	8.911	Flavones and Flavonols	"520-34-3"	2330000
Daphnetin	C9H6O4	178.14	6.126	Coumarins and derivatives	"486-35-1"	2322000
Arbutin	C12H16O7	272.25	2.32	Carbohydrates And Its Derivatives	"497-76-7"	2316000
Phloretin	C15H14O5	274.27	8.598	Chalcones and dihydrochalcones	"60-82-2"	2310000
O-Phosphocholine	C5H15ClNO4P	219.604	0.87	Cholines	"107-73-3"	2287000
2'-Deoxyinosine 5'-phosphate	C10H13N4O7P	332.052	1.71	Nucleotide And Its Derivates	"3393-18-8"	2265000
D-Myo-inositol 4-monophosohate	C6H13O9P	260.136	0.92	Organic Acid And Its Derivatives	"46495-39-0"	2264000
Spermine	C10H26N4	202.34	0.71	Polyamine	"71-44-3"	2232000
Echinacoside	C35H46O20	786.73	5.89	Polyphenol	"82854-37-3"	2229000
Methyl Benzoate	C8H8O2	136.148	1.84	Benzoic acids and derivatives	"93-58-3"	2227000
Nicotinic Acid	C6H5NO2	123.11	1.478	Vitamins	"59-67-6"	2217000
D-Erythronolactone	C4H6O4	118.027	4.05	Lactones	"15667-21-7"	2212000
Purpureaside C	C35H46O20	786.737	5.91	Phenylpropanoids	"108648-07-3"	2210000
N,N-Dimethyl-1,4-phenylenediamine	C8H12N2	136.194	4.43	Amines	"99-98-9"	2175000
Ketoisophorone	C9H12O2	152.19	8.28	Carbonyl compounds	"1125-21-9"	2173000
Vanillic acid	C8H8O4	168.15	5.901	Organic Acid And Its Derivatives	"121-34-6"	2170000
Chlorogenic Acid	C16H18O9	354.31	5.37	Alcohols and polyols	"327-97-9"	2153000
Heptadecanoic acid	C17H34O2	270.256	10.53	Fatty Acyls	"506-12-7"	2143000
Creatine	C4H9N3O2	131.133	1.95	Amino Acid And Derivatives	"57-00-1"	2137000
Citraconic acid	C5H6O4	130.099	1.56	Fatty Acyls	"498-23-7"	2129000
Kaempferol-3-O-rutinoside	C27H30O15	594.526	6.51	Flavonoids	"17650-84-9"	2128000
gamma,gamma-Dimethylallyl pyrophosphate	C5H12O7P2	246.092	0.95	Prenol lipids	"358-72-5"	2093000
H-Tyr(3-I)-OH	C9H10INO3	307.09	4.762	Amino Acid And Derivatives	"70-78-0"	2082000
Apigenin C-glucoside	C21H20O10	432.113	6.46	Flavonoids	"38953-85-4"	2066000
Malvidin 3-O-galactoside	C23H25O12	493	7.63	Anthocyanins		2063000
Oleamide	C18H35NO	281.477	15.12	Fatty Acyls	"301-02-0"	2052000
Artemisic acid	C15H22O2	234.334	13.19	Terpenoids	"80286-58-4"	2048000
D-2-Hydroxypentanedioic acid	C5H6Na2O5	192.078	1.49	Amino Acid And Derivatives	"103404-90-6"	2046000
(+)-Anwulignan	C20H24O4	328.408	6.42	Lignans	"107534-93-0"	2028000
N-p-Coumaroylputrescine	C13H18N2O2	234.29	4.91	Cinnamic acids and derivatives		2013000
Sebacic acid	C10H18O4	202.248	8.111	Organic Acid And Its Derivatives	"111-20-6"	2010000
Kinsenoside	C10H16O8	264.229	3.93	Carbohydrates And Its Derivatives	"151870-74-5"	1995000
Gly-Phe	C11H14N2O3	222.24	4.88	Amino Acid And Derivatives	"3321-03-7"	1990000
Sodium ferulate	C10H9NaO4	216.17	6.81	Cinnamic acids and derivatives	"24276-84-4"	1973000
6-Aminohexanoic acid	C6H13NO2	131.173	2.1	Amino Acid And Derivatives	"1319-82-0"	1959000
Gallic acid trimethyl ether	C10H12O5	212.2	7.83	Benzene and substituted derivatives	"118-41-2"	1951000
6-Gingerol	C17H26O4	294.39	10.748	Phenols And Its Derivatives	"23513-14-6"	1947000
beta-Alanine methyl ester hydrochloride	C4H10ClNO2	139.58	0.98	Amino Acid And Derivatives	"3196-73-4"	1939000
cis-Aconitic acid	C6H6O6	174.11	1.766	Tca Cycle	"585-84-2"	1933000
L-Alanine	C3H7NO2	89.09	0.86	Amino Acid And Derivatives	"56-41-7"	1896000
Succinic anhydride	C4H4O3	100.073	0.88	Organic Acid And Its Derivatives	"108-30-5"	1894000
Polygodial	C15H22O2	234.334	12.92	Terpene	"6754-20-7"	1891000
Turanose	C12H21O11Na	364.078	0.95	Carbohydrates And Its Derivatives	"547-25-1"	1880000
5-Aminosalicylic Acid	C7H7NO3	153.135	1.68	Organic Acid And Its Derivatives	"89-57-6"	1876000
(5-L-Glutamyl)-L-amino acid	C8H14N2O5	218.09	1.01	Amino Acid And Derivatives	"5875-41-2"	1867000
Fructose	C6H12O6	180.16	0.92	Carbohydrates And Its Derivatives	"57-48-7"	1862000
Homoplantaginin	C22H22O11	462.403	7.186	Flavonoids	"17680-84-1"	1855000
7-Ethylcamptothecin	C22H20N2O4	376.41	9.44	Alkaloids and derivatives	"78287-27-1"	1851000
beta-Nicotyrine	C10H10N2	158.2	4.91	Alkaloids and derivatives	"487-19-4"	1844000
N'-Feruloyl putrescine	C14H20N2O3	264.1	5.1	Phenolamides		1828000
Gallic acid O-Hexoside	C13H16O10	332	4.13	Benzoic acids and derivatives		1821000
C-pentosyl-C-hexosyl-apigenin	C26H28O14	564.49	6.05	Flavonoids		1819366
Crocetin	C20H24O4	328.408	8.79	Terpenoids	"27876-94-4"	1801000
L-Leucyl-L-phenylalanine	C15H22N2O3	278.163	6.25	Amino acids and derivatives	"56217-82-4"	1799000
C-pentosyl-luteolin-C-hexoside	C26H28O15	580.49	6.38	Flavonoids		1799000
Apigenin O-malonylhexoside	C24H22O13	518.431	7.46	Flavonoids		1795870
Chrysoeriol 5-O-hexoside	C22H22O11	462.404	7.18	Flavonoids		1776000
S-Methyl-5'-thioadenosine	C11H15N5O3S	297.333	4.94	Nucleotide And Its Derivates		1751000
Trehalose 6-phosphate	C12H23O14P	422.276	0.96	Carbohydrates And Its Derivatives	"4484-88-2"	1741000
Isopsoralen	C11H6O3	186.16	7.927	Coumarins and derivatives	"523-50-2"	1740000
Xanthurenic acid O-hexoside	C16H17NO9	367.31	4.52	Nucleotide And Its Derivates		1739000
3,4-Dihydroxybenzaldehyde	C7H6O3	138.12	5.306	Phenols And Its Derivatives	"139-85-5"	1737000
5-O-Methylvisammioside	C22H28O10	452.45	7.037	Flavonoids	"84272-85-5"	1734537
N-(2-Hydroxyethyl)iminodiacetic acid	C6H11NO5	177.155	1.02	Organic Acid And Its Derivatives	"93-62-9"	1717000
Pyruvic Acid	C3H4O3	88.062	4.88	Tca Cycle	"127-17-3"	1711000
sn-Glycero-3-phosphocholine	C8H20NO6P	257.22	0.91	Glycerophospholipids	"28319-77-9"	1706000
2'-Hydroxy-4'-methylacetophenone	C9H10O2	150.17	7.49	Ketones	"6921-64-8"	1704000
Glycyl-L-leucine	C8H16N2O3	188.22	4.466	Amino Acid And Derivatives	"869-19-2"	1701000
2-alpha-Linolenoyl-glycerol	C21H36O4	352.261	11.17	Glycerolipids	"55268-58-1"	1700000
Aspartic Acid	C4H7NO4	133.103	0.84	Amino Acid And Derivatives	"6899-03-2"	1691000
L-Sorbose	C6H12O6	180.16	0.89	Carbohydrates And Its Derivatives	"87-79-6"	1679000
2-Aminoadipic acid	C6H11NO4	161.1	0.95	Amino Acid And Derivatives	"1118-90-7"	1676000
Ferulic Acid	C10H10O4	194.19	6.881	Polyphenol	"1135-24-6"	1670000
2-Amino-3-hydroxypropionic acid	C3H7NO3	105.09	0.83	Amino Acid And Derivatives	"302-84-1"	1657000
2-Linoleoylglycerol	C21H38O4	354.277	0.69	Glycerolipids	"3443-82-1"	1649000
3-Amino-2-methylpropanoic acid	C4H9NO2	103.12	0.931	Amino Acid And Derivatives	"144-90-1"	1635000
L-threo-3-Methylaspartate	C5H9NO4	147.053	0.87	Amino acids and derivatives	"6061-13-8"	1633000
Nodakenin	C20H24O9	408.399	6.909	Phenylpropanoids	"495-31-8"	1628000
Emodin	C15H10O5	270.24	11.453	Quinones	"518-82-1"	1619000
Neochlorogenic acid	C16H18O9	354.309	4.879	Polyphenol	"906-33-2"	1611000
Taxifolin O-glucoside	C21H22O12	466.392	5.31	Flavanones		1606000
L-Arabinitol	C5H12O5	152.15	0.925	Sugar Alcohols	"7643-75-6"	1605000
Galactinol	C12H22O11	342.116	0.99	Carbohydrates And Its Derivatives		1587000
2-Hydroxybutyric acid	C4H8O3	104.1	2.741	Organic Acid And Its Derivatives	"600-15-7"	1574000
Phthalic anhydride	C8H4O3	148	11.61	Organoheterocyclic compounds	"85-44-9"	1572000
trans-Zeatin riboside	C15H21N5O5	351.358	5.212	Phytohormones	"6025-53-2"	1560000
8-Hydroxyguanosine	C10H13N5O6	299.24	3.09	Nucleotide And Its Derivates	"3868-31-3"	1557000
2-Methoxybenzoic acid	C8H8O3	152.15	7.168	Organic Acid And Its Derivatives	"579-75-9"	1549000
D-Arabinono-1,4-lactone	C5H8O5	148.037	1.48	Carbohydrates And Its Derivatives	"2782-09-4"	1544259
Picolinic acid	C6H5NO2	123.11	1.467	Pyridines and derivatives	"98-98-6"	1535000
2-Aminoethanesulfonic acid	C2H7NO3S	125.015	1.04	Organic Acid And Its Derivatives	"107-35-7"	1529000
Dihydrojasmone	C11H18O	166.26	11.468	Carbonyl compounds	"1128-08-1"	1526000
Homogentisic Acid	C8H8O4	168.15	4.059	Organic Acid And Its Derivatives	"451-13-8"	1506000
Aminomalonic acid	C3H5NO4	119.022	0.88	Amino Acid And Derivatives	"1068-84-4"	1496000
Dihydrocoumarin	C9H8O2	148.159	7.158	Phenylpropanoids	"119-84-6"	1495000
alpha,alpha-Trehalose	C12H22O11	342.296	0.962	Carbohydrates And Its Derivatives	"99-20-7"	1491000
2-Methylpentanedioic acid	C6H10O4	146.14	5.012	Organic Acid And Its Derivatives	"617-62-9"	1490000
Erucamide	C22H43NO	337.583	15.77	Fatty Acyls	"112-84-5"	1488000
L-Alanyl-L-Lysine	C9H19N3O3	217.265	2.57	Amino Acid And Derivatives	"5051-06-9"	1483000
Hyoscyamine	C17H23NO3	289.37	6.086	Alkaloids and derivatives	"101-31-5"	1476000
Histidinol	C6H11N3O	141.1	0.72	Amines	"4836-52-6"	1475000
Coumaroyl choline	C14H20NO3	250	5.29	Coumarins and derivatives		1466000
Capsianoside I	C32H52O14	660.336	0.98	Terpenoids	"121924-04-7"	1466000
3-Hydroxypropanoic acid	C3H6O3	90.032	1.21	Organic Acid And Its Derivatives	"503-66-2"	1429000
4'-O-Glucosylvitexin	C27H30O15	594.518	6.28	Flavonoids	"38950-94-6"	1425000
Isomaltulose	C12H22O11	342.116	0.97	Carbohydrates And Its Derivatives	"13718-94-0"	1423000
Abscisic Acid	C15H20O4	264.32	8.13	Phytohormones	"21293-29-8"	1420000
Astilbin	C21H22O11	450.39	6.745	Flavonoids	"29838-67-3"	1413000
N-Caffeoylputrescine	C13H18N2O3	250.29	4.57	Cinnamic acids and derivatives		1401000
Hecogenin	C27H42O4	430.628	6.08	Flavonoids	"467-55-0"	1394000
5'-Deoxy-5'-(Methylthio)Adenosine	C11H15N5O3S	297.333	4.91	Nucleotide And Its Derivates	"2457-80-9"	1393000
4-Ketolutein	C45H54O3	582.9	0.73	Carotenoids		1383000
D-Galacturonic acid	C6H10O7	194.139	1.56	Carbohydrates And Its Derivatives	"685-73-4"	1371000
alpha-Benzylsuccinic acid	C11H12O4	208.211	0.71	Organic Acid And Its Derivatives	"884-33-3"	1369000
4,6-Dihydroxyquinoline O-hexoside	C15H17NO7	323.303	1.09	Quinolines and derivatives		1363000
2-Methyllactic acid	C4H8O3	104.1	2.597	Organic Acid And Its Derivatives	"594-61-6"	1361000
Imperialine	C27H43NO3	429.635	6.799	Alkaloids and derivatives	"61825-98-7"	1347000
N-Caffeoyl putrescine	C13H18N2O3	250.1	4.56	Cinnamic acids and derivatives	"29554-26-5"	1345000
Uridine 5'-monophosphate	C9H13N2O9P	324.18	1.037	Nucleotide And Its Derivates	"58-97-9"	1325000
Coniferin	C16H22O8	342.132	0.97	Carbohydrates And Its Derivatives	"531-29-3"	1312000
Ayapin	C11H8O3	188.041	7.3	Coumarins and derivatives	"494-56-4"	1312000
Apigenin-6,8-di-C-glycoside	C27H30O15	594.518	5.73	Flavonoids	"23666-13-9"	1304000
Chinese bittersweet alkaloid II	C18H33N3O3	339.47	6.13	Alkaloids and derivatives		1304000
Gly-Tyr	C11H14N2O4	238.24	3.09	Amino Acid And Derivatives	"658-79-7"	1291000
Catalpol	C15H22O10	362.333	4.55	Terpenoids	"2415-24-9"	1281000
Gingerglycolipid B	C33H58O14	678.805	12.02	Glycerolipids	"88168-90-5"	1278000
N-Feruloyl-3-methoxytyramine	C19H21NO5	343.142	5.72	Phenolamine	"78510-19-7"	1269000
Lirioresinol A	C22H26O8	418.162	6.96	Lignans	"21453-71-4"	1267000
C-hexosyl-luteolin O-hexosyl-O-pentoside	C32H38O20	742.1	0.72	Flavonoids		1266000
Morin Hydrate	C15H12O8	320.25	7.68	Flavones and Flavonols	"6202-27-3"	1262000
D-Glucarate	C6H10O8	210.139	0.82	Carbohydrates And Its Derivatives	"87-73-0"	1254000
Narirutin	C27H32O14	580.535	6.837	Flavanones	"14259-46-2"	1249000
Allicin	C6H10OS2	162.27	7.57	Organic Acid And Its Derivatives	"539-86-6"	1246000
D-2-Hydroxyisocaproate	C6H12O3	132.079	7.12	Fatty Acyls	"20312-37-2"	1244340
Nerol	C10H18O	154.249	9.95	Terpenoids	"106-25-2"	1228000
L-aspartic Acid	C4H7NO4	133.1	0.86	Amino Acid And Derivatives	"56-84-8"	1211000
Melibiose	C12H22O11	342.3	0.96	Carbohydrates And Its Derivatives	"585-99-9"	1208000
Chrysoeriol 7-O-rutinoside	C28H32O15	608.545	6.94	Flavonoids		1207000
N', N''-p-Coumaroyl, Feruloylspermidine	C26H33N3O5	467.56	6.5	Amines		1201000
D-Xylose	C5H10O5	150.131	1.01	Carbohydrates And Its Derivatives	"58-86-6"	1197000
R-Aminobutyrate	C4H9NO2	103.12	0.91	Organic Acid And Its Derivatives	"3775-73-3"	1186000
Koaburaside	C14H20O9	332.111	4.68	Phenolic acids	"41653-73-0"	1184000
1-Methylnicotinamide	C7H9N2O+	137.159	2.68	Pyridines and derivatives	"3106-60-3"	1181000
Icariside B2	C19H30O8	386.194	6.05	Organooxygen compounds	"108906-51-0"	1178000
2-Phenylethyl glucosinolate	C15H21NO9S2	423.459	5.41	Carbohydrates And Its Derivatives	"499-30-9"	1176000
Inositol	C6H12O6	180.16	0.85	Alcohols and polyols	"87-89-8"	1174000
Choline bitartrate	C9H19NO7	253.25	0.97	Amines	"87-67-2"	1146000
Phe-Pro	C14H18N2O3	262.304	5.58	Amino Acid And Derivatives	"7669-65-0"	1143000
Diosgenin	C27H42O3	414.621	11.39	Terpene	"512-04-9"	1139000
Coptisine	C19H14NO4	320.325	7.217	Alkaloids and derivatives	"3486-66-6"	1139000
Corilagin	C27H22O18	634.453	5.7	Phenolic acids	"23094-69-1"	1124000
Daidzin	C21H20O9	416.111	6.18	Isoflavonoids	"552-66-9"	1123288
Ephedrine	C10H15NO	165.235	4.93	Alkaloids and derivatives	"299-42-3"	1123000
Senkyunolide H	C12H16O4	224.257	9.5	Organoheterocyclic compounds	"94596-27-7"	1107000
L-Citramalic acid	C5H8O5	148.037	1.46	Organic Acid And Its Derivatives	"6236-09-5"	1104950
Pinocembrin	C15H12O4	256.25	10.372	Flavanones	"480-39-7"	1103000
Naringin	C27H32O14	580.53	6.979	Flavanones	"10236-47-2"	1091000
C-hexosyl-apigenin C-pentoside	C26H28O14	564.1	6.07	Flavonoids		1086122
3-Ureidopropionate	C4H8N2O3	132.053	0.82	Organic Acid And Its Derivatives	"462-88-4"	1084000
1-Aminocyclopropanecarboxylic acid	C4H7NO2	101.1	0.894	Phytohormones	"22059-21-8"	1077000
3-Furoic acid	C5H4O3	112.08	5.567	Organoheterocyclic compounds	"488-93-7"	1063000
Atropine	C17H23NO3	289.369	6.05	Alkaloids and derivatives	"51-55-8"	1059000
Securinine	C13H15NO2	217.264	2.71	Alkaloids and derivatives	"5610-40-2"	1058000
Camelliaside A	C33H40O20	756.668	6.31	Flavones and Flavonols	"135095-52-2"	1047000
3-Methyladipic acid	C7H12O4	160.17	5.747	Fatty Acyls	"3058-01-3"	1046000
Eriodictyol C-hexoside	C21H22O11	450.399	6.21	Flavonoids		1045000
Ribitol	C5H12O5	152.15	0.927	Sugar Alcohols	"488-81-3"	1041000
Peonidin O-hexoside	C22H23O11	463.123	6.8	Anthocyanins		1031000
(-)-3-(3,4-Dihydroxyphenyl)-2-methylalanine	C10H13NO4	211.214	4.61	Amino Acid And Derivatives	"555-30-6"	1020000
1-Naphthyl acetate	C12H10O2	186.21	6.99	Benzene and substituted derivatives	"830-81-9"	1019000
SDMA	C8H18N4O2	202.25	0.913	Amino Acid And Derivatives	"30344-00-4"	1018000
13-HPODE	C18H32O4	312.1	11.45	Fatty Acyls	"33964-75-9"	1011070
1-Linoleoyl-Rac-Glycerol	C21H38O4	354.524	12.05	Fatty Acyls	"2277-28-3"	1011000
p-Coumaroylputrescine	C13H18N2O2	234.1	4.62	Cinnamic acids and derivatives	"34136-53-3"	1009000
Arenobufagin	C24H32O6	416.514	5.73	Steroids and steroid derivatives	"464-74-4"	1005477
Cinnamic Acid	C9H8O2	148.16	0.87	Cinnamic acids and derivatives	"621-82-9"	996600
ATP	C10H16N5O13P3	507.181	1.04	Nucleotide And Its Derivates	"56-65-5"	989600
Orotidine	C10H12N2O8	288.211	1	Nucleotide And Its Derivates	"314-50-1"	988200
Toddalolactone	C16H20O6	308.326	8.22	Coumarins and derivatives	"483-90-9"	988100
MAG (18:4)	C21H34O4	350	11.27	Glycerolipids		982650
Glutamine	C5H10N2O3	146.145	0.81	Amino Acid And Derivatives	"585-21-7"	979500
3-(2-Naphthyl)-D-Alanine	C13H13NO2	215.248	6.22	Amino Acid And Derivatives	"76985-09-6"	976700
Asperulosid	C18H22O11	414.361	5.675	Carbohydrates And Its Derivatives	"14259-45-1"	975600
Tiliroside	C30H26O13	594.52	7.879	Flavones and Flavonols	"20316-62-5"	962000
Quercetin O-acetylhexoside	C23H22O13	506.1	6.9	Flavones and Flavonols		958100
Protostemonine	C25H31NO6	417.495	0.65	Alkaloids and derivatives	"27495-40-5"	956800
Eleutheroside E	C34H46O18	742.718	6.19	Lignans	"39432-56-9"	955400
Nicotianamine	C12H21N3O6	303.312	0.86	Amino Acid And Derivatives	"34441-14-0"	952800
Shogaol	C17H24O3	276.371	12.09	Benzene and substituted derivatives	"555-66-8"	947800
L-Gulono-1,4-lactone	C6H10O6	178.14	0.948	Sugar Acids And Its Derivatives	"1128-23-0"	947800
Lobetyolin	C20H28O8	396.431	6.9	Carbohydrates And Its Derivatives	"136085-37-5"	944200
Urea	CH4N2O	60.055	0.93	Organic Acid And Its Derivatives	"57-13-6"	942300
Oxypeucedanin hydrate	C16H16O6	304.299	8.29	Phenylpropanoids	"2643-85-8"	940300
Calceolarioside B	C23H26O11	478.446	6.67	Phenylpropanoids	"105471-98-5"	935800
N-Acetyl-L-Tyrosine	C11H13NO4	223.225	5.17	Amino Acid And Derivatives	"537-55-3"	934900
beta-Hydroxyisobutyrate	C4H8O3	104.104	2.4	Organic Acid And Its Derivatives	"2068-83-9"	933200
Phenprobamate	C10H13NO2	179.216	4.09	Amino Acid And Derivatives	"673-31-4"	932700
2,6-Diaminooimelic Acid	C7H14N2O4	190.197	0.94	Organic Acid And Its Derivatives	"583-93-7"	921100
N-p-Coumaroylspermidine	C16H25O2N3	291.39	6.78	Cinnamic acids and derivatives		911500
2-Oxoadipic acid	C6H8O5	160.037	0.72	Organic Acid And Its Derivatives	"3184-35-8"	910200
Indole-3-Carboxaldehyde	C9H7NO	145.158	7.33	Indoles and derivatives	"487-89-8"	909900
Kaempferol 3-O-glucoside-2‘-O-rhamnoside	C27H30O15	594.526	6.08	Flavones and Flavonols		905300
Efetaal	C12H18O2	194.27	9.086	Benzene and substituted derivatives	"2556-10-7"	903000
Myristoleic acid	C14H26O2	226	8.46	Fatty Acyls	"544-64-9"	902900
Dl-Glutamic acid	C5H9NO4	147.129	0.87	Amino Acid And Derivatives	"617-65-2"	898000
Thymidine	C10H14N2O5	242.23	4.289	Nucleotide And Its Derivates	"50-89-5"	891700
3’,4’,5’-Tricetin 5-O-hexoside	C24H26O12	506.46	6.62	Flavonoids		889800
Chrysoeriol C-hexoside	C22H22O11	462.404	6.72	Flavonoids		882800
Tartaric acid	C4H6O6	150.09	1.008	Organic Acid And Its Derivatives	"87-69-4"	881700
Catechol	C6H6O2	110.11	5.29	Benzene and substituted derivatives	"120-80-9"	869100
Pratensein-7-O-glucoside	C22H22O11	462.41	6.86	Isoflavonoids	"36191-03-4"	854000
4,5-DCQA Isochlorogenic acid C	C25H24O12	516.458	6.93	Phenols And Its Derivatives	"32451-88-0"	853490
Ribulose-5-phosphate	C5H11O8P	230.02	0.93	Carbohydrates And Its Derivatives		846400
2-Aminoethylphosphonate	C2H8NO3P	125.064	6.47	Organic Acid And Its Derivatives	"2041-14-7"	846300
L-lysine	C6H14N2O2	146.19	0.74	Amino Acid And Derivatives	"56-87-1"	846000
Guanidinoethyl Sulfonate	C3H9N3O3S	167.187	1.03	Organic Acid And Its Derivatives	"543-18-0"	843600
L-Hydroxyproline	C5H9NO3	131.13	0.88	Amino Acid And Derivatives	"51-35-4"	843500
Guanine	C5H5N5O	151.126	2.77	Purines and purine derivatives	"73-40-5"	837300
L-Dihydroorotic acid	C5H6N2O4	158.112	0.92	Amino Acid And Derivatives	"5988-19-2"	836700
Angelol K	C20H24O7	376.406	11.12	Coumarins and derivatives	"169736-93-0"	833600
beta-Alanine	C3H7NO2	89.093	0.8	Amino Acid And Derivatives	"107-95-9"	832500
di-C,C-pentosyl-apigenin	C25H26O13	534.47	6.59	Flavonoids		828300
Lincomycin	C18H34N2O6S	406.537	5.49	Amino Acid And Derivatives	"17017-22-0"	827900
N'-p-Coumaroyl putrescine	C13H18N2O2	234.1	4.62	Cinnamic acids and derivatives		827000
Bisdemethoxycurcumin	C19H16O4	308.328	6.53	Phenylpropanoids and polyketides	"33171-05-0"	825000
Sarsasapogenin	C27H44O3	416.645	6.14	Terpenoids	"126-19-2"	824450
18-Nor-4,15-dihydroxyabieta-8,11,13-trien-7-one	C19H26O3	302.408	7.25	Terpene	"213329-46-5"	813800
(S)-(+)-2-(anilinomethyl) pyrrolidine	C11H16N2	176.258	6.48	Amines	"64030-44-0"	802300
D-Threonine	C4H9NO3	119.119	0.86	Amino Acid And Derivatives	"632-20-2"	796000
epsilon-Caprolactone	C6H10O2	114.142	1.048	Lactones	"502-44-3"	791600
4'-Hydroxyacetophenone	C8H8O2	136.15	6.6	Ketones	"99-93-4"	786200
Isorhapontigenin	C15H14O4	258.269	9	Phenylpropanoids	"32507-66-7"	782900
N-Acetyl-D-galactosamine	C8H15NO6	221.09	1	Carbohydrates And Its Derivatives	"1811-31-0"	780000
Dl-3-Hydroxynorvaline	C5H11NO3	133.146	0.85	Amino Acid And Derivatives	"2280-42-4"	774100
N-Acetyl-5-hydroxytryptamine	C12H14N2O2	218.252	5.98	Amino Acid And Derivatives	"1210-83-9"	773900
Vitamin C	C6H8O6	176.12	1.03	Vitamins	"50-81-7"	763400
1,11-Undecanedicarboxylic acid	C13H24O4	244.33	10.093	Organic Acid And Its Derivatives	"505-52-2"	759500
Methyl 4-hydroxybenzoate	C8H8O3	152.15	8.26	Benzoic acids and derivatives	"99-76-3"	753500
Mandelic acid	C8H8O3	152.047	4.91	Benzene and substituted derivatives	"17199-29-0"	753500
Cocamidopropyl betaine	C19H38N2O3	342.1	9.91	Alkaloids and derivatives	"86438-79-1"	740400
Daminozide	C6H12N2O3	160.17	2.44	Fatty Acyls	"1596-84-5"	739000
delta-Tridecalactone	C13H24O2	212.3	9.2	Fatty Acyls	"7370-92-5"	734100
Luteolin 8-C-hexosyl-O-hexoside	C27H30O16	610.2	6.4	Flavonoids		729700
4-Hydroxyisoleucine	C6H13NO3	147.172	1.038	Amino Acid And Derivatives	"781658-23-9"	721900
2-(Formylamino)benzoic acid	C8H7NO3	165.043	5.47	Benzoic acids and derivatives	"3342-77-6"	721700
L-2-Aminoadipic acid	C6H11NO4	161.069	0.93	Amino acids and derivatives	"542-32-5"	721100
(-)-Carvone	C10H14O	150.218	9.22	Terpenoids	"6485-40-1"	720400
Hydroquinidine	C20H26N2O2	326.43	6.14	Alkaloids and derivatives	"1435-55-8"	720100
Scopolin	C16H18O9	354.096	5.51	Phenylpropanoids	"531-44-2"	719600
Isoschaftoside	C26H28O14	564.499	6.03	Flavones and Flavonols	"52012-29-0"	716655
Sibirioside A	C21H28O12	472.446	6.46	Cinnamic acids and derivatives	"173046-19-0"	715800
Guaiacol	C7H8O2	124.137	3.62	Phenols And Its Derivatives	"90-05-1"	711000
4-Hydroxy-2,5-dimethyl-3(2H)furanone	C6H8O3	128.13	5.13	Organoheterocyclic compounds	"3658-77-3"	709700
Isorhamnetin	C16H12O7	316.262	8.969	Flavones and Flavonols	"480-19-3"	702900
iP9G	C16H23N5O5	365.384	1	Phytohormones	"83087-94-9"	702600
Skimmin	C15H16O8	324.283	5.34	Coumarins and derivatives	"93-39-0"	700400
methylNaringenin C-pentoside	C21H22O9	418.394	0.72	Flavonoids		698900
Terpinyl Acetate	C12H20O2	196.29	1.16	Terpenoids	"80-26-2"	689200
trans-Citral	C10H16O	152.233	6.2	Terpenoids	"5392-40-5"	686900
4-Anisic acid	C8H8O3	152.15	8.22	Benzene and substituted derivatives	"100-09-4"	676000
Ethylvanillin	C9H10O3	166.17	8.701	Carbonyl compounds	"121-32-4"	665800
Ethyl ferulate	C12H14O4	222.24	9.8	Cinnamic acids and derivatives	"4046-02-0"	661300
Salicin	C13H18O7	286.28	4.989	Carbohydrates And Its Derivatives	"138-52-3"	660300
Chalcone	C15H12O	208.255	6.47	Flavonoids	"94-41-7"	656300
cis-4-Hydroxy-D-proline	C5H9NO3	131.13	2.26	Organic Acid And Its Derivatives	"2584-71-6"	655200
Xanthopterin Hydrate	C6H7N5O3	197.15	7.57	Organoheterocyclic compounds	"5979-01-1"	654900
PolygalaxanthoneⅥ	C23H26O12	494.452	7.14	Ketones		653700
Cyclen	C8H20N4	172.27	0.71	Amines	"294-90-6"	652800
8-Chlro-1-tetrahydronorharmanone	C11H9ClN2O	220.655	2.67	Indoles and derivatives	"5565-76-4"	651100
4-Pyridoxic acid O-hexoside	C14H19NO9	345.306	1.66	Vitamins		649500
Salidroside	C14H20O7	300.304	5.089	Glycosides	"10338-51-9"	646800
C-pentosyl-chrysoeriol 7-O-feruloylhexoside	C37H38O18	770.21	7.52	Flavonoids		645200
L-SelenoMethionine	C5H11NO2Se	196.11	18.27	Amino Acid And Derivatives	"3211-76-5"	644000
Sclareol Glycol	C16H30O2	254.413	7.54	Alcohols and polyols	"55881-96-4"	637400
Phloretic acid	C9H10O3	166.17	6.405	Phenylpropanoids and polyketides	"501-97-3"	633500
Glycyl-L-valine	C7H14N2O3	174.2	2.077	Amino Acid And Derivatives	"1963-21-9"	632900
4-Hydroxy-3-methoxycinnamic acid	C10H10O4	194.058	5.34	Cinnamic acids and derivatives	"537-98-4"	631600
Apigenin 5-O-glucoside	C21H20O10	432.38	6.68	Flavonoids	"28757-27-9"	629600
N,N-Dimethylaniline	C8H11N	121.18	4.29	Amines	"121-69-7"	627400
Betanin	C24H26N2O13	550.143	6.65	Alkaloids and derivatives	"7659-95-2"	622355
Hordenine	C10H15NO	165.23	2.834	Benzene and substituted derivatives	"539-15-1"	621100
(-)-Gallocatechin	C15H14O7	306.267	4.51	Flavonoids	"3371-27-5"	620800
Sec-O-Glucosylhamaudol	C21H26O10	438.425	8.108	Organoheterocyclic compounds	"80681-44-3"	612900
O-Feruloyl 4-hydroxylcoumarin	C19H14O6	338.1	17.01	Cinnamic acids and derivatives		612200
Hippuric Acid	C9H9NO3	179.173	6.2	Organic Acid And Its Derivatives	"495-69-2"	609000
N-Hydroxy-L-tryptophan	C11H12N2O3	220.225	2.66	Amino Acid And Derivatives	"87843-31-0"	605700
Methyl salicylate-2-O-glucoside	C14H18O8	314.1	4.8	Phenolic acids	"10019-60-0"	603100
LPC(1-acyl 18:2)	C26H50NO7P	519.65	12.18	Phospholipid		602400
Levodopa	C9H11NO4	197.19	1.019	Amino Acid And Derivatives	"59-92-7"	601360
D-(+)-Octopine	C9H18N4O4	246.264	0.73	Amino Acid And Derivatives	"34522-32-2"	601100
Neodiosmin	C28H32O15	608.545	7.12	Flavones and Flavonols	"38665-01-9"	599300
Lactobionic acid	C12H22O12	358.3	0.91	Carbohydrates And Its Derivatives	"96-82-2"	597100
Rotundine	C21H25NO4	355.434	7.21	Alkaloids and derivatives	"10097-84-4"	594400
Melezitose	C18H32O16	504.44	0.998	Carbohydrates And Its Derivatives	"597-12-6"	591900
L-Homocarnosine	C10H16N4O3	240.259	6.28	Organic Acid And Its Derivatives	"3650-73-5"	588400
Syringaldehyde	C9H10O4	182.17	6.897	Phenols And Its Derivatives	"134-96-3"	585100
lupinine	C10H19NO	169.267	1.54	Alkaloids and derivatives	"486-70-4"	583300
Chrysoeriol 8-C-hexoside	C22H22O11	462.404	6.51	Flavonoids		583000
Chrysoeriol O-malonylhexoside	C25H24O14	548.457	7.51	Flavonoids		581500
(-)-Menthone	C10H18O	154.249	7	Terpenoids	"14073-97-3"	576300
D-Ribose 5-phophate	C5H11O8P	230.11	0.89	Organic Acid And Its Derivatives	"207671-46-3"	575000
Sucrose	C12H22O11	342.116	0.98	Carbohydrates And Its Derivatives	"57-50-1"	572300
N-Acetylvaline	C7H13NO3	159.183	4.41	Amino Acid And Derivatives	"3067-19-4"	571500
N-Acetyl-L-histidine	C8H11N3O3	197.191	1	Amino Acid And Derivatives	"2497-02-1"	569100
Homocysteic acid	C4H9NO5S	183.18	1.83	Amino Acid And Derivatives	"1001-13-4"	568500
Kaempferitrin	C27H30O14	578.519	6.641	Flavones and Flavonols	"482-38-2"	563900
3-O-p-Coumaroylquinic acid	C16H18O8	338.1	5.92	Phenolic acids	"87099-71-6"	556600
Piceatannol	C14H12O4	244.24	6.987	Phenylpropanoids and polyketides	"10083-24-6"	555000
TBHQ	C10H14O2	166.22	11.73	Benzene and substituted derivatives	"1948-33-0"	554900
Val-Ser	C8H16N2O4	204.224	1.01	Amino Acid And Derivatives	"13588-94-8"	548500
N-Methyl-Trans-4-Hydroxy-L-Proline	C6H11NO3	145.074	0.91	Amino acids and derivatives	"4252-82-8"	547900
Marmesin	C14H14O4	246.259	6.4	Phenylpropanoids and polyketides	"13849-08-6"	545700
L-Alanyl-L-Phenylalanine	C12H16N2O3	236.116	4.65	Amino acids and derivatives	"3061-90-3"	541500
1,3-Dimethyluric Acid	C7H8N4O3	196.163	11.73	Organic Acid And Its Derivatives	"944-73-0"	540007
Methylophiopogonanone A	C19H18O6	342.343	0.78	Flavonoids	"74805-92-8"	535000
2,4-Dihydroxyacetophenone	C8H8O3	152.15	8.14	Ketones	"89-84-9"	532900
2-Hydroxyisocaproic Acid	C6H12O3	132.158	6.39	Organic Acid And Its Derivatives	"498-36-2"	530800
5-Methyltryptamine	C11H14N2	174.242	8.51	Amino Acid And Derivatives	"1821-47-2"	529600
Tricin	C17H14O7	330.289	7.5	Flavones and Flavonols	"520-32-1"	525400
L-serine	C3H7NO3	105.093	0.846	Amino Acid And Derivatives	"56-45-1"	517800
picrocrocin	C16H26O7	330.37	6.36	Carbohydrates And Its Derivatives	"138-55-6"	514200
Toringin	C21H20O9	416.378	6.23	Flavones and Flavonols	"1329-10-8"	509466
Luteolin O-malonylhexoside	C24H22O14	534.43	7.02	Flavonoids		508800
H-HoArg-OH	C7H16N4O2	188.23	0.807	Amino Acid And Derivatives	"156-86-5"	507400
methylApigenin C-hexoside	C22H22O10	446.404	0.73	Flavonoids		505100
di-C,C-hexosyl-apigenin	C27H30O15	594.518	5.82	Flavonoids		500700
Lysine	C6H14N2O2	146.188	0.85	Amino Acid And Derivatives	"70-54-2"	500000
Luteolin C-sinapoylhexoside	C32H30O15	654	7.3	Flavonoids		497745
L-Hydroxylysine	C6H14N2O3	163.195	0.9	Amino Acid And Derivatives	"1190-94-9"	494300
Xylitol	C5H12O5	152.15	1.14	Carbohydrates And Its Derivatives	"87-99-0"	492500
Kaji-ichigoside F1	C36H58O10	650.85	6.71	Terpene	"95298-47-8"	489700
Pyrroloquinoline quinone	C14H6N2O8	330.012	6.17	Quinolines and derivatives	"72909-34-3"	486500
Coumalic acid	C6H4O4	140.094	0.72	Organic Acid And Its Derivatives	"500-05-0"	486400
Heptamethoxyflavone	C22H24O9	432.42	7.08	Flavonoids		481000
2-Methylcinnamic acid	C10H10O2	162.185	5.53	Cinnamic acids and derivatives	"2373-76-4"	480800
Demissidine	C27H45NO	399.35	11.06	Alkaloids and derivatives	"474-08-8"	480100
Allantoin	C4H6N4O3	158.115	0.94	Organoheterocyclic compounds	"97-59-6"	477800
D-Asparagine	C4H8N2O3	132.118	0.96	Amino Acid And Derivatives	"2058-58-4"	474800
Methionine sulfoxide	C5H11NO3S	165.046	0.75	Amino Acid And Derivatives	"62697-73-8"	469100
N-Acetylphenylalanine	C11H13NO3	207.226	6.82	Amino Acid And Derivatives	"2018-61-3"	468900
Quinidine	C20H24N2O2	324.411	5.831	Alkaloids and derivatives	"56-54-2"	468400
Oxalic acid	C2H2O4	90.035	0.93	Organic Acid And Its Derivatives	"144-62-7"	468200
O-Feruloyl coumarin	C19H14O5	322.317	5.6	Cinnamic acids and derivatives		467400
iP7G	C16H23N5O5	365.2	1	Phytohormones		466600
1-O-p-Coumaroyl quinic acid	C16H18O8	338.1	5.95	Alcohols and polyols		465200
Vincamine	C21H26N2O3	354.44	7.21	Alkaloids and derivatives	"1617-90-9"	464500
(R)-Mandelic acid	C8H8O3	152.147	5.661	Benzene and substituted derivatives	"611-71-2"	463200
4-MethoxycinnaMaldehyde	C10H10O2	162.068	9.19	Phenolic acids	"1963-36-6"	462900
Dihydromyricetin	C15H12O8	320.25	6.97	Flavonoids	"27200-12-0"	461100
N8-Acetylspermidine	C9H23Cl2N3O	260.204	1.06	Organic Acid And Its Derivatives	"34450-15-2"	459500
Fargesin	C21H22O6	370.396	6.7	Lignans	"31008-19-2"	458700
3-Indoleacrylic acid	C11H9NO2	187.195	5.36	Indoles and derivatives	"1204-06-4"	458100
3-Methoxybenzoic acid	C8H8O3	152.15	8.19	Benzene and substituted derivatives	"586-38-9"	457600
p-Coumaroylagmatine	C14H20N4O2	276.334	12.15	Cinnamic acids and derivatives	"7295-86-5"	450700
5-Methylcytidine	C10H15N3O5	257.24	1.036	Nucleotide And Its Derivates	"2140-61-6"	450100
alpha-D-Galactose 1-phosphate	C6H13O9P	260.136	0.87	Carbohydrates And Its Derivatives	"2255-14-3"	448200
L-Methionine Methyl Ester	C6H14ClNO2S	199.699	0.95	Amino Acid And Derivatives	"2491-18-1"	446900
Chrysin O-hexoside	C21H20O9	416.2	6.19	Flavones and Flavonols		445389
Salicylamide	C7H7NO2	137.048	0.92	Phenolamine	"65-45-2"	444900
12-OH-JA-Ile-1	C18H29NO5	339.4	7.8	Phytohormones		444600
N-glycyl-L-proline	C5H10N2O4	162.144	2.45	Amino Acid And Derivatives		444200
Lactucin	C15H16O5	276.1	0.67	Lactones	"1891-29-8"	442900
Rhodionin	C21H20O11	448.383	7.56	Flavonoids	"85571-15-9"	442100
Dl-Dihydrosphingosine	C18H39NO2	301.508	10.41	Amines	"3102-56-5"	441500
Ophiopogonanone C	C19H16O7	356.332	5.38	Flavonoids	"477336-75-7"	440600
Adipic acid	C6H10O4	146.058	0.86	Organic Acid And Its Derivatives	"124-04-9"	438800
Glycolic acid	C2H4O3	76.05	0.99	Organic Acid And Its Derivatives	"79-14-1"	436400
Cantharidin	C10H12O4	196.203	5.98	Terpenoids	"56-25-7"	434800
Scopine	C8H13NO2	155.19	0.87	Organoheterocyclic compounds	"498-45-3"	433600
Gossypetin	C15H10O8	318.24	7.34	Flavonoids and flavonols	"489-35-0"	430600
UDP-D-glucose	C15H24N2O17P2	566.1	0.95	Nucleotide And Its Derivates	"133-89-1"	429900
Homoeriodictyol	C16H14O6	302.279	4.44	Flavonoids	"446-71-9"	429200
beta-D-Lactose	C12H22O11	342.297	1	Carbohydrates And Its Derivatives	"5965-66-2"	427900
Hydroumbellic acid	C9H10O4	182.17	6.14	Phenylpropanoids and polyketides	"5631-68-5"	424300
3-Hydroxy-3-Methylpentane-1,5-Dioic Acid	C6H10O5	162.141	5.9	Amino Acid And Derivatives	"503-49-1"	424200
Malvidin 3-galactoside chloride	C23H25ClO12	528.89	5.515	Anthocyanins	"30113-37-2"	419600
Diisooctyl phthalate	C24H38O4	390.277	16.86	Benzoic acids and derivatives	"27554-26-3"	419000
Mevalonic acid	C6H12O4	148.157	18.48	Fatty Acyls	"150-97-0"	418100
Neoeriocitrin	C27H32O15	596.542	6.38	Flavanones	"13241-32-2"	416700
Ononin	C22H22O9	430.405	1.04	Isoflavonoids	"486-62-4"	415200
5-Aminoimidazole ribonucleotide	C8H14N3O7P	295.056	0.87	Nucleotide And Its Derivates	"25635-88-5"	412800
Uridine 5'-Diphospho-N-Acetylgalactosamine	C17H27N3O17P2	607.354	1	Nucleotide And Its Derivates	"7277-98-7"	412623
LPC(1-acyl 16:0)	C24H50NO7P	495.63	12.59	Phospholipid		410400
4-Hydroxyquinazoline	C8H6N2O	146.146	5.54	Organoheterocyclic compounds	"491-36-1"	409000
Asp-glu	C9H14N2O7	262.217	0.96	Amino Acid And Derivatives	"6157-06-8"	408400
N-Acetyl-Dl-serine	C5H9NO4	147.129	1.03	Amino Acid And Derivatives	"97-14-3"	407600
S-ribosyl-L-homocysteine	C9H17NO6S	267.3	0.91	Amino Acid And Derivatives		407100
Phellodenol H O-hexoside	C23H30O14	530.483	5.96	Coumarins and derivatives		404300
3-[(Carboxycarbonyl)amino]-L-alanine	C5H8N2O5	176.129	0.84	Organic Acid And Its Derivatives	"5302-45-4"	404000
Aloesin	C19H22O9	394.373	5.47	Carbohydrates And Its Derivatives	"30861-27-9"	403900
Cyanidin O-syringic acid	C24H18O10	466.1	5.28	Anthocyanins		403313
p-Aminocinnamic acid	C9H9NO2	163.176	4.05	Cinnamic acids and derivatives	"2393-18-2"	403100
DL-Glutamine	C5H10N2O3	146.14	0.84	Amino Acid And Derivatives	"6899-04-3"	403000
Idaein chloride	C21H21ClO11	484.84	5.213	Anthocyanins	"27661-36-5"	402712
6-Sialyllactose	C23H39NO19	633.551	0.73	Carbohydrates And Its Derivatives	"35890-39-2"	397700
Kolavic acid	C20H30O4	334.45	5.81	Terpene	"26380-58-5"	396400
Alanine	C3H7NO2	89.094	0.86	Amino Acid And Derivatives	"338-69-2"	395200
Tanshinone II B	C19H18O4	310.347	10.795	Quinones	"17397-93-2"	394200
Cinnamoyl choline	C14H21NO2	235.326	2.68	Cinnamic acids and derivatives		393000
L-Kynurenine	C10H12N2O3	208.21	3.821	Carbonyl compounds	"2922-83-0"	392900
Psoralen	C11H6O3	186.16	9.042	Coumarins and derivatives	"66-97-7"	392300
(-)-Arctigenin	C21H24O6	372.41	9.652	Lignans	"7770-78-7"	391600
Maltitol	C12H24O11	344.31	0.914	Fatty Acyls	"585-88-6"	391500
Dl-3,4-Dihydroxymandelic acid	C8H8O5	184.037	2.41	Phenols And Its Derivatives	"775-01-9"	391300
Ribose 5-phosphate	C5H11O8P	230.02	0.84	Carbohydrates And Its Derivatives	"4300-28-1"	390600
Biotin	C10H16N2O3S	244.311	9.02	Vitamins	"58-85-5"	390600
Isovanillin	C8H8O3	152.15	7.676	Phenols And Its Derivatives	"621-59-0"	387900
Methyl protocatechuate	C8H8O4	168.15	6.97	Benzoic acids and derivatives	"2150-43-8"	386900
1-Methylhistidine	C7H11N3O2	169.18	0.84	Amino Acid And Derivatives	"332-80-9"	381200
alpha-Ketoglutaric acid	C5H6O5	146.098	0.87	Tca Cycle	"328-50-7"	379100
Gluconolactone	C6H10O6	178.14	1.02	Carbohydrates And Its Derivatives	"90-80-2"	379100
Kynurenine	C10H12N2O3	208.214	3.78	Ketones	"343-65-7"	378800
Cucurbitacin I	C30H42O7	514.293	0.67	Terpenoids	"2222-07-3"	373000
Asp-phe	C13H16N2O5	280.106	5.12	Amino Acid And Derivatives	"13433-09-5"	372000
Phe-Phe	C18H20N2O3	312.363	6.51	Amino Acid And Derivatives	"2577-40-4"	367600
9,10-EODE	C18H32O3	296	1.69	Fatty Acyls		366600
3,4-Dihydroxyphenylacetic acid	C8H8O4	168.15	4.949	Benzoic acids and derivatives	"102-32-9"	366000
Gramine	C11H14N2	174.24	9.938	Alkaloids and derivatives	"87-52-5"	364300
Polypodine B	C27H44O8	496.633	6.7	Terpene	"18069-14-2"	363900
L-Citrulline	C6H13N3O3	175.19	0.89	Amino Acid And Derivatives	"372-75-8"	361300
Pelargonidin chloride	C15H11ClO5	306.7	6.91	Anthocyanins	"134-04-3"	360100
Neotame	C20H30N2O5	378.469	5.56	Amino Acid And Derivatives	"165450-17-9"	360100
N-Methylnicotinamide	C7H8N2O	136.151	1.84	Pyridines and derivatives	"114-33-0"	359600
1,5-Dicaffeoylquinic acid	C25H24O12	516.458	6.89	Alcohols and polyols	"30964-13-7"	359200
Lipoamide	C8H15NOS2	205.341	4.89	Organoheterocyclic compounds	"940-69-2"	357800
Oenin chloride	C23H25ClO12	528.89	5.572	Anthocyanins	"7228-78-6"	355600
Neohesperidin	C28H34O15	610.56	7.2	Flavanones	"13241-33-3"	355100
N',N'',N'''-Diferuloyl, caffeoylspermidine	C36H41N3O9	659.7	5.81	Amines		354800
LysoPE 16:0 (2n isomer)	C21H44NO7P	453.3	12.5	Phospholipid		349000
Ureidosuccinic acid	C5H8N2O5	176.13	1.031	Amino Acid And Derivatives	"923-37-5"	348600
Tetrahydropalmatine	C21H25NO4	355.428	7.234	Alkaloids and derivatives	"2934-97-6"	348600
3'-Methoxy Puerarin	C22H22O10	446.41	5.94	Isoflavonoids	"117047-07-1"	348400
Pyrrole-2-carboxylic acid	C5H5NO2	111.1	5.19	Organoheterocyclic compounds	"634-97-9"	346500
O-methylnaringenin C-pentoside	C21H22O9	418.1	0.72	Flavonoids		344500
Ethyl Coumarin-3-carboxylate	C12H10O4	218.205	9.29	Coumarins and derivatives	"1846-76-0"	343400
Swainsonine	C8H15NO3	173.21	5.53	Alkaloids and derivatives	"72741-87-8"	343200
1-O-Feruloyl quinic acid	C17H20O9	368.1	6.23	Alcohols and polyols		342280
Lysope 16:0	C21H44NO7P	453.55	12.48	Phospholipid	"53862-35-4"	339400
L-Histidine	C6H9N3O2	155.15	0.76	Amino Acid And Derivatives	"71-00-1"	339200
N1-Acetylspermine	C12H28N4O	244.377	0.88	Amines	"25593-72-0"	338900
Agmatine	C5H14N4	130.1	0.92	Amines	"306-60-5"	335500
d-(+)-chiro-inositol	C6H12O6	180.156	18.32	Alcohols and polyols	"643-12-9"	335100
Vanillactic acid	C10H12O5	212.199	9.2	Phenylpropanoids and polyketides	"2475-56-1"	334600
L-Fucose	C6H12O5	164.069	0.95	Carbohydrates And Its Derivatives	"2438-80-4"	331000
Isochlorogenic acid B	C25H24O12	516.451	6.768	Alcohols and polyols	"14534-61-3"	325700
Cyanidin 3-O-glucoside	C21H21ClO11	484.84	5.21	Anthocyanins	"7084-24-4"	324640
Abrine	C12H14O2N2	218.256	5.61	Alkaloids and derivatives	"526-31-8"	324070
N-Hydroxyl-tryptamine	C10H12N2O	176.215	0.88	Amino Acid And Derivatives	"4761-34-6"	321400
Indole-3-acetamide	C10H10N2O	174.199	0.82	Indoles and derivatives	"879-37-8"	318500
4-Chloro-2-hydroxybenzoic acid, 4-chloro salicylic acid	C7H5ClO3	172.57	9.167	Benzoic acids and derivatives	"5106-98-9"	318200
DL-Citrulline	C6H13N3O3	175.19	0.9	Amino Acid And Derivatives	"627-77-0"	316700
trans-beta-Ionone	C13H20O	192.297	9.97	Terpenoids	"79-77-6"	313900
N-Acetylserotonin	C12H14N2O2	218.252	6.85	Amino Acid And Derivatives		312555
Isomangiferin	C19H18O11	422.085	1.51	Xanthone	"24699-16-9"	312000
Tuberonic acid hexoside	C18H28O9	388.41	5.89	Carbohydrates And Its Derivatives		311800
Undecanoic acid	C11H22O2	186.162	6.17	Fatty Acyls	"112-37-8"	311780
1-O-beta-D-Glucopyranosyl sinapate	C17H22O10	386.1	5.88	Phenols And Its Derivatives		309000
D-Mannose 6-phosphate	C6H13O9P	260.136	0.87	Carbohydrates And Its Derivatives	"723729-16-6"	308300
Isochlorogenic acid A	C25H24O12	516.451	6.912	Alcohols and polyols	"2450-53-5"	307300
Sodium Danshensu	C9H9NaO5	220.15	4.44	Phenylpropanoids and polyketides	"67920-52-9"	304900
Chrysoeriol O-homovanillic acid	C25H20O9	464.1	6.56	Flavonoids		304600
Tricetin	C15H10O7	302.043	4.56	Flavones and Flavonols	"520-31-0"	303200
Jasmonic acid	C12H18O3	210.27	8.98	Phytohormones	"3572-66-5"	301800
Tryptophol	C10H11NO	161.2	7.656	Indoles and derivatives	"526-55-6"	301300
Azelaic acid	C9H16O4	188.22	7.433	Organic Acid And Its Derivatives	"123-99-9"	300400
2-Hydroxy-2-methylbutanoic acid	C5H10O3	118.13	4.61	Fatty Acyls	"3739-30-8"	299900
Manglieside E	C28H38O13	582.6	5.91	Lignans		299400
L-Ornithine	C5H12N2O2	132.16	0.762	Amino Acid And Derivatives	"70-26-8"	298500
Chrysoeriol O-glucuronic acid	C22H20O12	476.394	7.08	Flavonoids		297700
7-O-Ethylmorroniside	C19H30O11	434.435	5.87	Iridoid derivatives	"945721-10-8"	295000
5-Hydroxymethylfurfural	C6H6O3	126.11	4.285	Carbonyl compounds	"67-47-0"	295000
Lactose	C12H22O11	342.3	0.911	Carbohydrates And Its Derivatives	"63-42-3"	294200
Homoveratrumic acid	C10H12O4	196.2	7.137	Benzoic acids and derivatives	"93-40-3"	292300
(-)-Epicatechin	C15H14O6	290.27	5.9	Catechin derivatives	"490-46-0"	292100
4-Hydroxy-3,5-diisopropylbenzaldehyde	C13H18O2	206.2	6.07	Benzoic acids and derivatives	"10537-86-7"	291800
Genistein	C15H10O5	270.24	8.72	Isoflavonoids	"446-72-0"	291700
D-glutamine	C5H10N2O3	146.14	0.86	Amino Acid And Derivatives	"5959-95-5"	291500
2-Acetylpyrazine	C6H6N2O	122.12	7.4	Carbonyl compounds	"22047-25-2"	290800
Feruloylputrescine	C14H20N2O3	264.1	5.04	Cinnamic acids and derivatives	"501-13-3"	289000
3alpha-Dihydrocadambine	C27H34N2O10	546.574	6.61	Indoles and derivatives	"54483-84-0"	288800
Ergothioneine	C9H15N3O2S	229.299	1.03	Amino Acid And Derivatives	"497-30-3"	286300
Gentiobiose	C12H22O11	342.297	1	Carbohydrates And Its Derivatives	"554-91-6"	282900
O-Acetylserine	C5H9NO4	147.13	1.056	Amino Acid And Derivatives	"5147-00-2"	282500
N-Acetylputrescine	C6H14N2O	130.188	0.75	Amino Acid And Derivatives	"18233-70-0"	282500
Azaleatin	C16H12O7	316.265	7.3	Flavonoids and flavonols	"529-51-1"	281700
(-)-N-[3',4'-Dihydroxy-(E)-cinnamoyl]-L-glutamic acid	C14H15N1O7	309.271	16.07	Amino Acid And Derivatives	"860295-23-4"	280400
D-Erythrose 4-phosphate	C4H9O7P	200.084	1.08	Carbohydrates And Its Derivatives	"585-18-2"	279500
7-Methoxycoumarin	C10H8O3	176.17	8.68	Coumarins and derivatives	"531-59-9"	279000
Pterosin B	C14H18O2	218.296	5.68	Terpenoids	"34175-96-7"	273800
Sulfosalicylic acid	C7H6O6S	218.184	1.66	Benzene and substituted derivatives	"97-05-2"	273400
Bornyl acetate	C12H20O2	196.29	9.209	Phenols And Its Derivatives	"76-49-3"	273300
Tropinone	C8H13NO	139.19	1	Alkaloids and derivatives	"532-24-1"	271900
Guanosine	C10H13N5O5	283.24	2.772	Nucleotide And Its Derivates	"118-00-3"	271500
Indigo	C16H10N2O2	262.26	8.18	Indoles and derivatives	"482-89-3"	270700
Poncirin	C28H34O14	594.561	8.049	Flavanones	"14941-08-3"	269600
Dihydroactindiolide	C11H16O2	180.243	5.51	Lactones	"17092-92-1"	268700
Butein	C15H12O5	272.069	0.95	Chalcones and dihydrochalcones	"487-52-5"	268000
DIMBOA glucoside	C15H19NO10	374.108	4.26	Carbohydrates And Its Derivatives	"18607-79-9"	267600
Przewaquinone A	C19H18O4	310.344	11.752	Quinones	"76843-23-7"	267035
Rhodomyrtone	C26H34O6	442.54	11.33	Organoheterocyclic compounds		266500
L-Homocitrulline	C7H15N3O3	189.21	0.972	Amino Acid And Derivatives	"1190-49-4"	266000
Phenylacetylglutamine	C13H16N2O4	264.277	0.94	Amino Acid And Derivatives	"28047-15-6"	262000
Deoxyinosine	C10H12N4O4	252.23	3.33	Nucleotide And Its Derivates	"890-38-0"	257409
Isomaltose	C12H22O11	342.297	0.9	Carbohydrates And Its Derivatives	"499-40-1"	257300
3-Amino-4-methylpentanoic acid	C6H13NO2	131.17	1.862	Amino Acid And Derivatives	"5699-54-7"	256100
L-Cysteinesulfinic acid	C3H7NO4S	153.16	0.88	Organic Acid And Its Derivatives	"1115-65-7"	255200
5-Aminolevulinic acid	C5H9NO3	131.13	0.872	Carbohydrates And Its Derivatives	"106-60-5"	252700
1-Methyladenine	C6H7N5	149.153	1.05	Purines and purine derivatives	"5142-22-3"	250200
1-O-b-D-glucopyranosyl sinapate	C17H22O10	386.351	5.88	Polyphenol	"78185-48-5"	249800
Guanosine 3',5'-Cyclic Monophosphate	C10H12N5O7P	345.205	0.71	Nucleotide And Its Derivates	"7665-99-8"	249600
LysoPC 20:0 (2n isomer)	C28H58NO7P	551.39	9.09	Phospholipid		249085
Dihydroxy tomatidine-O-hexosyl-O-rhamnoside	C39H65NO13	755.93	5.65	Alkaloids and derivatives		248900
2-Amino-1,3,4-tetradecanetriol	C14H31NO3	261.4	1.18	Fatty Acyls		248500
NG,NG-Dimethyl-L-arginine	C8H20Cl2N4O2	202.254	0.93	Amino Acid And Derivatives	"220805-22-1"	246900
Biopterin	C9H11N5O3	237.215	2.097	Organoheterocyclic compounds	"22150-76-1"	244500
(-)-Catechin Gallate	C22H18O10	442.379	6.51	Catechin derivatives	"130405-40-2"	242600
(+-)-Baclofen	C10H12ClNO2	213.661	9.22	Amino Acid And Derivatives	"66514-99-6"	242300
Cynarin	C25H24O12	516.458	6.89	Organic Acid And Its Derivatives	"1182-34-9"	240100
Rosmarinic acid-3'-O-glucoside	C24H26O13	522.137	6.54	Phenolic acids	"910028-78-3"	238400
(+)-Pulegone	C10H16O	152.233	4.71	Terpenoids	"89-82-7"	236200
Cytidine 5'-diphosphate	C9H14N3NaO10P2	409.159	5.89	Nucleotide And Its Derivates	"34393-59-4"	230000
Citronellyl acetate	C12H22O2	198.3	11.795	Fatty Acyls	"150-84-5"	229700
Angelol A	C20H24O7	376.406	11.11	Coumarins and derivatives	"19625-17-3"	228600
D-Histidine	C6H9N3O2	155.155	0.81	Amino Acid And Derivatives	"351-50-8"	226000
Bergenin	C14H16O9	328.27	5.196	Phenylpropanoids	"477-90-7"	224500
Lariciresinol-4'-O-glucoside	C26H34O11	522.211	6.56	Lignans	"143663-00-7"	222900
Engeletin	C21H22O10	434.393	7.149	Flavonoids	"572-31-6"	222200
Isopentenyl adenosine	C15H21N5O4	335.358	6.814	Phytohormones	"7724-76-7"	220600
E-3,4,5'-Trihydroxy-3'-glucopyranosylstilbene	C20H22O9	406.4	6.23	Phenylpropanoids and polyketides	"29884-49-9"	219800
Cyanidin 3-O-glucosyl-malonylglucoside	C30H33O19	697.1	6.43	Anthocyanins		215900
Lauric Acid	C12H24O2	200.32	7.28	Fatty Acyls	"143-07-7"	215500
Deoxycytidine	C9H13N3O4	227.091	1.81	Nucleotide And Its Derivates	"951-77-9"	215100
D-Lactic acid	C3H6O3	90.08	1.44	Organic Acid And Its Derivatives	"10326-41-7"	215100
Phellodenol H	C17H20O9	368.335	1.02	Coumarins and derivatives		214500
3-Methylxanthine	C6H6N4O2	166.137	4.73	Purines and purine derivatives	"1076-22-8"	214300
Isovanillic acid	C8H8O4	168.15	6.1	Benzoic acids and derivatives	"645-08-9"	214100
Methylguanidine	C2H7N3	73.0971	0.84	Amines	"471-29-4"	214000
trans-zeatin 9-O-glucoside	C16H23N5O6	381.1	4.49	Phytohormones		212700
Vanillin	C8H8O3	152.147	1.02	Phenols And Its Derivatives	"121-33-5"	212300
Veratric acid	C9H10O4	182.17	7.65	Benzoic acids and derivatives	"93-07-2"	211900
Danshensu	C9H10O5	198.17	4.473	Phenolic acids	"76822-21-4"	210800
N-Caffeoylagmatine	C14H20N4O3	292.33	12.38	Phenolamides		208905
Neoprzewaquinone A	C36H28O6	556.615	7.29	Organoheterocyclic compounds	"630057-39-5"	208900
Docosanoic acid	C22H44O2	340.584	1.08	Fatty Acyls	"112-85-6"	208000
Fmoc-Ile-OH	C21H23NO4	353.418	7.71	Amino Acid And Derivatives	"71989-23-6"	207900
Sorbitol 6-phosphate	C6H15O9P	262.045	0.86	Carbohydrates And Its Derivatives	"20479-58-7"	207300
Abscisic acid glucose ester	C21H30O9	426.458	5	Phytohormones	"79199-48-7"	205700
Maltose	C12H22O11	342.3	1.01	Carbohydrates And Its Derivatives	"69-79-4"	205500
D-Fructose 1,6-bisphosphate	C6H14O12P2	340.116	0.88	Sugar Acids And Its Derivatives	"488-69-7"	205500
Ganodermanontriol	C30H48O4	472.7	5.7	Terpenoids	"106518-63-2"	203000
dATP	C10H16N5O12P3	491.001	0.73	Nucleotide And Its Derivates	"1927-31-7"	202200
Ligustrazine	C8H12N2	136.197	0.88	Alkaloids and derivatives	"1124-11-4"	202100
S-Sulfo-L-cysteine	C3H7NO5S2	201.221	0.98	Amino Acid And Derivatives	"1637-71-4"	201000
N'-Nitrosoanabasine	C10H13N3O	191.23	5.006	Alkaloids and derivatives	"1133-64-8"	199200
H-Gly-Pro-OH	C7H12N2O3	172.18	1.035	Amino Acid And Derivatives	"704-15-4"	198200
Phellodendrine	C20H24NO4+	342.409	5.636	Alkaloids and derivatives	"6873-13-8"	198100
D-Glutamic acid	C5H9NO4	147.129	2.31	Amino Acid And Derivatives	"6893-26-1"	195300
Procyanidin A3	C30H24O12	576.504	6.79	Anthocyanins		194600
Citroside A	C19H30O8	386.194	6.04	Terpenoids	"120330-44-1"	193500
N', N''-DiSinapoylspermidine	C29H39N3O8	557.63	6.3	Phenols And Its Derivatives		192400
Glutathione	C10H17N3O6S	307.32	1.51	Amino Acid And Derivatives	"70-18-8"	192095
Rhapontigenin 3'-O-glucoside	C21H24O9	420.416	7.31	Phenylpropanoids and polyketides	"94356-22-6"	191600
Neocryptotanshinone	C19H22O4	314.376	12.151	Quinones	"109664-02-0"	190300
Salvianolic acid F	C17H14O6	314.289	7.189	Phenolic acids	"158732-59-3"	190200
Catharanthine	C21H24N2O2	336.43	7.569	Alkaloids and derivatives	"2468-21-5"	189800
D-Fructose-1,6-biphosphate	C6H14O12P2	339.996	0.91	Carbohydrates And Its Derivatives	"38099-82-0"	189600
C-hexosyl-chrysoeriol O-rutinoside	C34H42O20	770.1	0.7	Flavonoids		189500
Hesperidin	C28H34O15	610.56	7.09	Flavanones	"520-26-3"	188400
4-Methylumbelliferone	C10H8O3	176.17	8.691	Phenylpropanoids	"90-33-5"	188300
L-Lactic acid	C3H6O3	90.08	1.487	Organic Acid And Its Derivatives	"79-33-4"	188200
Trans,Trans-Muconic Acid	C6H6O4	142.109	0.99	Fatty Acyls	"3588-17-8"	187500
N', N''-Dicaffeoylspermidine	C25H31N3O6	469.53	5.57	Amines		186522
LysoPE 18:2 (2n isomer)	C23H44NO7P	477.6	12.08	Phospholipid		185800
DL-threitol	C4H10O4	122.058	0.67	Sugar alcohols	"6968-16-7"	184400
8-C-hexosyl chrysoeriol O-hexoside	C28H32O16	624.552	0.92	Flavonoids		183400
Epicatechin Gallate	C22H18O10	442.379	6.54	Flavonoids	"1257-08-5"	181700
Hexadecanedioic acid	C16H30O4	286.41	11.908	Fatty Acyls	"505-54-4"	179800
Monopalmitin	C19H38O4	330.277	13.72	Glycerolipids	"542-44-9"	179300
1-Monopalmitin	C19H38O4	330.503	11.26	Fatty Acyls	"19670-51-0"	178100
L-Saccharopine	C11H20N2O6	276.286	1.03	Amino Acid And Derivatives	"997-68-2"	177700
Methyl Nicotinate	C7H7NO2	137.14	0.96	Pyridines and derivatives	"93-60-7"	177100
beta-D-glucopyranosyl-caffeic acid	C15H20O9	344.31	5.29	Polyphenol		177100
Levulinic acid	C5H8O3	116.12	3.489	Organic Acid And Its Derivatives	"123-76-2"	176200
N-(3-Indolylacetyl)-L-Alanine	C13H14N2O3	246.262	6.78	Indoles and derivatives	"57105-39-2"	174300
D-Glucuronic acid	C6H10O7	194.14	0.894	Carbohydrates And Its Derivatives	"6556-12-3"	173800
trans-3-Indoleacrylic acid	C11H9NO2	187.19	18.287	Organic Acid And Its Derivatives	"29953-71-7"	173700
N-lactoyl-phenylalanine	C12H15NO4	237.25	6.97	Organic Acid And Its Derivatives		173100
Coumarin	C9H6O2	146.14	8.133	Coumarins and derivatives	"91-64-5"	172700
lactucopicrin	C23H22O7	410.137	5.01	Terpenoids	"65725-11-3"	172300
Scutellarin	C21H18O12	462.36	6.59	Flavonoids	"27740-01-8"	172200
5,7-Dihydroxy-4-methylcoumarin	C10H8O4	192.168	7.07	Coumarins and derivatives	"2107-76-8"	169200
3',4',5'-Tricetin O-rutinoside	C30H36O16	652.606	6.66	Flavones and Flavonols		169100
Isovitexin	C21H20O10	432.378	6.533	Flavones and Flavonols	"29702-25-8"	169000
LysoPC 18:2	C26H50NO7P	519.3	12.14	Phospholipid		168300
p-Coumaroyl-2-hydroxyputrescine	C13H18N2O3	250.29	5.57	Cinnamic acids and derivatives		168300
Kaempferol-dihexoside-rhamnoside	C33H40O20	756.669	6.08	Flavones and Flavonols		168300
Aloin	C21H22O9	418.39	7.43	Anthracenes	"1415-73-2"	168200
4'-Hydroxypropiophenone	C9H10O2	150.175	7.9	Ketones	"70-70-2"	168000
Thymidine 5'-diphosphate	C10H16N2O11P2	402.19	0.69	Nucleotide And Its Derivates		167800
4-Hydroxy-6-methylquinoline-3-carboxylic acid	C11H9NO3	203.194	13.14	Quinolines and derivatives	"35973-18-3"	167500
(-)-Jasmonoyl-L-isoleucine	C18H29NO4	323.21	9.94	Phytohormones	"120330-93-0"	163900
2'-Deoxycytidine	C9H13N3O4	227.217	1.18	Nucleotide And Its Derivates	"207121-53-7"	163500
Vitexin	C21H20O10	432.38	6.559	Flavones and Flavonols	"3681-93-4"	163400
(-)-trans-Carveol	C10H16O	152.233	0.73	Terpenoids	"2102-58-1"	162400
N',N",N"'-p-coumaroyl-cinnamoyl-caffeoyl spermidine	C34H37N3O6	583.67	4.95	Phenolamides		162200
4',6,7-Trihydroxyisoflavone	C15H10O5	270.241	6.97	Isoflavonoids	"17817-31-1"	161900
L-Homoserine	C4H9NO3	119.119	1.9	Amino Acid And Derivatives	"672-15-1"	161900
4-O-p-Coumaroylquinic acid	C16H18O8	338.1	5.93	Phenolic acids	"32451-86-8"	161000
Tricin O-saccharic acid	C23H22O14	522.1	6.58	Flavonoids		158500
Aminophylline	C16H24N10O4	420.43	5.013	Purines and purine derivatives	"317-34-0"	158300
Beta 2-Solanine	C39H63NO11	721.44	13.8	Alkaloids and derivatives	"61877-94-9"	157200
Neohesperidin dihydrochalcone	C28H36O15	612.576	6.43	Flavanones	"20702-77-6"	156800
C-hexosyl-apigenin O-caffeoylhexoside	C36H36O18	756.66	6.54	Flavonoids		156700
8-Aminooctanoic acid	C8H17NO2	159.23	4.608	Fatty Acyls	"1002-57-9"	155500
Ajugol	C15H24O9	348.346	0.93	Terpenoids	"52949-83-4"	155400
Tricin 4'-O-beta-guaiacylglycerol	C27H14O11	526.1	7.21	Flavonoids		154500
Licoagroside D	C22H24O10	448.426	11.44	Alcohols and polyols	"464196-55-2"	154124
Indole-2-carboxylic acid	C9H7NO2	161.16	0.927	Indoles and derivatives	"1477-50-5"	154100
3-N-butyl-4,5-dihydrophthalide	C12H16O2	192.258	10.97	Organoheterocyclic compounds	"62006-39-7"	153800
Pyridoxine di-O-hexoside	C20H31NO13	493.465	0.97	Vitamins		153600
Quercetin 7-O-beta-D-Glucuronide	C21H18O13	478.36	6.53	Flavonoids		153300
1,5-Diaminopentane	C5H14N2	102.116	0.83	Amines	"462-94-2"	153200
(+)-Camphor	C10H16O	152.23	18.27	Terpenoids	"464-49-3"	152800
2-Ethyl-3-hydroxy-4H-pyran-4-one	C7H8O3	140.14	1.15	Organoheterocyclic compounds	"4940-11-8"	152800
2-Ethylbutyric Acid	C6H12O2	116.16	11.142	Fatty Acyls	"88-09-5"	152300
Gly-Tyr-Ala	C14H19N3O5	309.318	4.16	Amino Acid And Derivatives	"112898-27-8"	151700
Cellotriose	C18H32O16	504.437	1.02	Carbohydrates And Its Derivatives	"33404-34-1"	151568
4-Nitrophenol	C6H5NO3	139.027	10.93	Phenols And Its Derivatives	"100-02-7"	151100
Eriocitrin	C27H32O15	596.534	6.43	Flavanones	"13463-28-0"	150400
Yohimbine	C21H26N2O3	354.443	6.81	Alkaloids and derivatives	"146-48-5"	149400
Selgin O-malonylhexoside	C25H24O15	564.457	7.19	Flavonoids		149064
Tussilagone	C23H34O5	390.52	6.51	Terpenoids	"84625-50-3"	149000
Apigenin C-pentoside	C20H18O9	402.35	0.73	Flavonoids		148900
Chrysoeriol C-hexosyl-O-rhamnoside	C28H32O15	608.553	6.54	Flavonoids		147090
Oryzalexin E	C20H32O2	304.467	1.42	Terpenoids	"150943-96-7"	146500
Warfarin Sodium	C19H15O4	330.31	5.56	Coumarins and derivatives	"129-06-6"	146200
LysoPC 18:3 (2n isomer)	C26H48NO7P	517.2	11.33	Phospholipid		145400
N-Acetyl-L-methionine	C7H13NO3S	191.25	5.315	Amino Acid And Derivatives	"65-82-7"	145335
Rotenone	C23H22O6	394.42	11.91	Organoheterocyclic compounds	"83-79-4"	144398
Nicotinic acid-hexoside	C12H15NO7	285.2	0.97	Carbohydrates And Its Derivatives		144300
Galloylpaeoniflorin	C30H32O15	632.575	6.78	Terpene	"122965-41-7"	144258
Magnoflorine	C20H24NO4+	342.409	5.904	Alkaloids and derivatives	"2141-09-5"	144100
Ligustilide	C12H14O2	190.238	11.865	Organoheterocyclic compounds	"4431-01-0"	143800
2-Deoxyribose 1-Phosphate	C5H11O7P	214.11	1.01	Nucleotide And Its Derivates	"17210-42-3"	143600
Yuheinoside	C16H24O9	360.356	4.39	Iridoid derivatives	"72396-01-1"	143200
Palmitoleic Acid	C16H30O2	254.408	10.9	Fatty Acyls	"373-49-9"	143100
D-Threonate	C4H8O5	136.037	3.68536	Sugar Acids And Its Derivatives	"3909-12-4"	142300
D-beta-Homophenylalanine	C10H13NO2	179.216	5.41	Amino Acid And Derivatives	"131270-08-1"	141500
C-hexosyl-chrysoeriol O-feruloylhexoside	C38H40O19	800.71	6.85	Flavonoids		141092
3-(2-Naphthyl)-L-alanine	C13H13NO2	215.095	6.07	Amino acids and derivatives	"58438-03-2"	140400
Tricin 4'-O-(β-guaiacylglyceryl) ether O-hexoside	C33H36O16	688.639	7.4	Flavonoids		140394
D-(+)-Cellobiose	C12H22O11	342.3	0.91	Carbohydrates And Its Derivatives	"528-50-7"	139500
Methyl syringate	C10H12O5	212.2	8.45	Benzoic acids and derivatives	"884-35-5"	139500
Riboflavin-5'-monophosphate	C17H21N4O9P	456.344	0.91	Phenols And Its Derivatives	"146-17-8"	138500
Osalmide	C13H11NO3	229.23	8.683	Benzene and substituted derivatives	"526-18-1"	137700
Maltotriitol	C18H34O16	506.453	1.07	Sugar Alcohols	"32860-62-1"	137500
Glycitein	C16H12O5	284.26	8.7	Isoflavonoids	"40957-83-3"	135601
C-hexosyl-luteolin O-p-coumaroylhexoside	C36H36O18	756.66	6.38	Flavonoids		134189
IBA	C12H13NO2	203.24	8.845	Phytohormones	"133-32-4"	133900
Syringetin 5-O-hexoside	C23H24O13	508.1	0.97	Flavones and Flavonols		133500
N-Feruloylserotonin	C20H20N2O4	352.384	12.14	Phenolamides	"68573-23-9"	133140
Luteolin 3',7-di-O-glucoside	C27H30O16	610.1	4.66	Flavonoids		132100
Rosmarinic acid	C18H16O8	360.31	7.211	Cinnamic acids and derivatives	"20283-92-5"	132047
C-pentosyl-luteolin O-p-coumaroylhexoside	C35H34O17	726.63	6.81	Flavonoids		131535
L-cysteine	C3H7NO2S	121.16	0.88	Amino Acid And Derivatives	"52-90-4"	131391
Adenosine 5'-Diphosphate	C10H15N5O10P2	427.201	1.05	Nucleotide And Its Derivates	"58-64-0"	130800
14,15-Dehydrocrepenynic acid	C18H28O2	276.414	12.15	Fatty Acyls	"4154-44-3"	130500
Octanedioic acid	C8H14O4	174.19	6.649	Organic Acid And Its Derivatives	"505-48-6"	129800
DHZROG	C21H33N5O10	515.514	1.01	Phytohormones	"62512-95-2"	129200
Delphinidin chloride	C15H11ClO7	338.7	5.602	Anthocyanins	"528-53-0"	129000
Viscumamide	C30H55N5O5	565.79	6.83	Amino Acid And Derivatives		128557
L-Theanine	C7H14N2O3	174.2	1.49	Amino Acid And Derivatives	"3081-61-6"	127700
Hydroferulic acid	C10H12O4	196.2	6.74	Phenylpropanoids and polyketides	"1135-23-5"	127500
Gibberellin A20	C19H24O5	332.162	6.69	Phytohormones	"19143-87-4"	127500
Glu-Glu	C10H14N2O7	276.243	0.99	Amino Acid And Derivatives	"3929-61-1"	127400
Deoxyarbutin	C11H14O3	194.23	1.23	Phenols And Its Derivatives	"53936-56-4"	127000
5-Hydroxylysine	C6H15ClN2O3	198.65	0.72	Amino Acid And Derivatives	"13204-98-3"	126500
L-Cysteine-glutathione gisulfide	C13H22N4O8S2	426.466	0.96	Amino Acid And Derivatives	"13081-14-6"	126311
Loganic acid	C16H24O10	376.36	4.79	Terpenoids	"22255-40-9"	126300
Tricin O-malonylhexoside	C26H26O15	578.47	7.5	Flavonoids		126251
Ammothamnine	C15H24N2O2	264.36	4.64	Alkaloids and derivatives	"16837-52-8"	126100
Typhaneoside	C34H42O20	770.685	6.32	Flavones and Flavonols	"104472-68-6"	126000
2-Deoxyribose 5'-phosphate	C5H11O7P	214.1	1.22	Nucleotide And Its Derivates		125800
7-Methylxanthine	C6H6N4O2	166.049	4.68	Purines and purine derivatives	"552-62-5"	124898
Icariside E5	C26H34O11	522.21	6.56	Phenylpropanoids and polyketides	"126176-79-2"	124500
Isorhychophylline	C22H28N2O4	384.469	7.211	Alkaloids and derivatives	"6859-01-4"	124100
N-Acetylglucosamine 1-phosphate	C8H16NO9P	301.1	0.91	Carbohydrates And Its Derivatives	"6866-69-9"	121000
D-3-Phosphoglyceric acid	C3H5H2O7P	230.021	0.95	Sugar Acids And Its Derivatives	"80731-10-8"	120400
Octadecadien-6-ynoic acid	C18H28O2	276.2	12.1	Fatty Acyls		120300
Calystegine A3	C7H13NO3	159.09	0.73	Alkaloids and derivatives	"131580-36-4"	120100
6-Hydroxymethylherniarin	C11H10O4	206.1	5.96	Coumarins and derivatives	"117597-79-2"	119300
N-Feruloyl spermidine	C17H26N3O3	320.1	17.03	Cinnamic acids and derivatives		119100
Columbin	C20H22O6	358.385	8.883	Organoheterocyclic compounds	"546-97-4"	118700
5-Methoxytryptamine	C11H14N2O	190.24	5.4	Indoles and derivatives	"608-07-1"	116400
Indole-3-carboxylic acid	C9H7NO2	161.16	7.142	Indoles and derivatives	"771-50-6"	116372
Chicoric acid	C22H18O12	474.371	5.57	Organic Acid And Its Derivatives	"70831-56-0"	115100
Panaxydol	C17H24O2	260.376	7.85	Fatty Acyls	"72800-72-7"	114800
Phytocassane C	C20H30O3	318.1	5.19	Terpenoids		113097
columbianetin acetate	C16H16O5	288.3	5.19	Phenylpropanoids	"23180-65-6"	112968
Tricin 4'-O-(syringyl alcohol) ether O-hexoside	C32H34O15	658.6	7.34	Flavonoids		112900
Eugenyl acetate	C12H14O3	206.238	11.108	Benzene and substituted derivatives	"93-28-7"	112700
Methyl Dihydrojasmonate	C13H22O3	226.31	11.66	Fatty Acyls	"24851-98-7"	112600
N', N''-Feruloyl, Caffeoylspermidine	C26H33N3O6	483.56	6.2	Amines		112500
Ala-Gln	C8H15N3O4	217.22	0.85	Amino Acid And Derivatives	"39537-23-0"	111600
N7-Methylguanosine	C11H17N5O5	298.275	5.46	Nucleotide And Its Derivates	"20244-86-4"	111400
Isoquinoline	C9H7N	129.1	4.87	Isoquinolines and derivatives	"119-65-3"	109500
Matairesinol	C20H22O6	358.391	8.87	Lignans	"580-72-3"	108900
Isorhoifolin	C27H30O14	578.52	6.84	Flavonoids	"552-57-8"	108900
Threonyl carbamoyl adenosine	C15H20N6O8	412.35	5.08	Nucleotide And Its Derivates		108600
7-O-Methylmangiferin	C20H20O11	436.372	6.72	Organoheterocyclic compounds	"31002-12-7"	108200
Yamogenin	C27H42O3	414.621	0.9	Steroids and steroid derivatives	"512-06-1"	108200
L-Rhamnose	C6H12O5	164.16	0.98	Carbohydrates And Its Derivatives	"73-34-7"	107100
N-Benzoyl-(2R,3S)-3-phenylisoserine	C16H15NO4	285.295	7.95	Benzoic acids and derivatives	"132201-33-3"	106600
N-Acetyl-D-phenylalanine	C11H13NO3	207.226	4.1	Amino Acid And Derivatives	"10172-89-1"	106210
Rhamnetin	C16H12O7	316.262	6.88	Flavonoids	"90-19-7"	105900
1-Hexadecanol	C16H34O	242.441	5.25	Fatty Acyls	"36653-82-4"	105100
Biochanin A 7-O-beta-D-glucoside	C22H22O10	446.404	7.76	Flavonoids		104600
Petunidin 3-O-glucoside	C22H23O12	479	0.98	Anthocyanins	"71991-88-3"	103200
LysoPC 16:0 (2n isomer)	C24H50NO7P	495.33	12.55	Phospholipid		103100
Casticin	C19H18O8	374.341	10.374	Flavones and Flavonols	"479-91-4"	103000
N', N''-DiFeruloylspermidine	C27H35N3O6	497.58	6.5	Phenolamides		102900
Adenosine5-phosphosulfate	C10H13N5NaO10PS	449.266	1.05	Nucleotide And Its Derivates	"102029-95-8"	102650
8-Hydroxy-2-Deoxyguanosine	C10H13N5O5	283.241	0.96	Nucleotide And Its Derivates	"88847-89-6"	102500
Naringenin O-malonylhexoside	C24H24O13	520.447	7.46	Flavanones		101708
Luteolin O-hexosyl-O-hexosyl-O-hexoside	C33H40O21	772.1	5.52	Anthocyanins		101300
Phellodensin F	C26H30O10	502.2	7.01	Flavanones		101200
N-Acetyl-D-glucosamine 6-phosphate	C8H16NO9P	301.188	1.81	Carbohydrates And Its Derivatives		101100
Mosloflavone	C17H14O5	298.295	11.74	Flavones and Flavonols	"740-33-0"	100823
LPC(1-acyl 18:3)	C26H48NO7P	517.63	12.59	Phospholipid		100300
pyridoxal	C8H9NO3	167.16	1.15	Vitamins	"66-72-8"	100100
N-Formylkynurenine	C11H12N2O4	236.08	4.17	Carbonyl compounds	"1022-31-7"	99620
Tectochrysin	C16H12O4	268.269	6.9	Flavones and Flavonols	"520-28-5"	98801
LysoPC 10:0	C18H38NO7P	411.3	6.25	Phospholipid		98780
Vitexin-2-O-rhaMnoside	C27H30O14	578.52	6.411	Flavonoids	"64820-99-1"	98560
Syringetin 7-O-hexoside	C23H24O13	508.1	0.97	Flavones and Flavonols		98070
Palmitoylethanolamide	C18H37NO2	299.492	14.41	Organic Acid And Its Derivatives	"544-31-0"	97790
Sinapine	C16H24NO5	310.37	5.75	Cinnamic acids and derivatives	"18696-26-9"	97780
N-Methyl-L-arginine hydrochloride	C7H17ClN4O2	224.688	0.95	Amino Acid And Derivatives	"156706-47-7"	97260
Raffinose	C18H32O16	504.437	1.009	Carbohydrates And Its Derivatives	"512-69-6"	97230
N', N''-Caffeoyl, feruloylputrescine	C23H26N2O6	426.46	0.98	Amines		97140
Furanodiene	C15H20O	216.323	11.23	Terpenoids	"19912-61-9"	96780
Selgin 5-O-hexoside	C22H22O12	478.4	0.94	Flavonoids		96690
Phosphoenolpyruvic acid	C3H5O6P	168.042	1.04	Organic Acid And Its Derivatives		96120
Limocitrin O-hexoside	C23H24O13	508.43	0.97	Flavonoids		96090
Alpha-Linolenic acid	C18H30O2	278.435	12.64	Fatty Acyls	"463-40-1"	95920
C-hexosyl-chrysoeriol O-caffeoylhexoside	C37H38O19	786.68	6.37	Flavonoids		95640
Tricin 5-O-hexosyl-O-hexoside	C29H34O17	654.57	6.61	Flavonoids		94830
Syringetin 3-O-hexoside	C23H24O13	508.1	0.98	Flavonoids		94810
2-Amino-4-(methylthio)butyric acid	C5H11NO2S	149.211	1.46	Amino Acid And Derivatives	"59-51-8"	94700
Guan-fu base A	C24H31NO6	429.513	6.71	Terpenoids	"1394-48-5"	94460
Berberine	C20H18NO4+	336.361	7.87	Alkaloids and derivatives	"2086-83-1"	94070
16-Hydroxy-hexadecanoic acid	C32H62O5	526.832	8.57	Fatty Acyls	"871333-53-8"	93710
N-Benzyllinoleamide	C25H39NO	369.591	7.51	Fatty Acyls	"18286-71-0"	93550
Benzoylaconitine	C32H45NO10	603.7	7.613	Terpenoids	"466-24-0"	93490
Umbelliferone	C9H6O3	162.14	6.855	Coumarins and derivatives	"93-35-6"	93400
Corynoxeine	C22H26N2O4	382.46	7.2	Alkaloids and derivatives	"630-94-4"	93070
Forsythoside I	C29H36O15	624.595	6.48	Phenylpropanoids	"1177581-50-8"	92850
Ademetionine	C15H22N6O5S	398.44	0.8	Amino Acid And Derivatives	"29908-03-0"	92690
1-Hydroxypinoresinol-1-O-Glucoside	C26H32O12	536.189	6.62	Lignans	"81495-71-8"	92680
Deoxynojirimycin	C6H13NO4	163.173	0.73	Organoheterocyclic compounds	"19130-96-2"	91950
Hastatoside	C17H24O11	404.366	5.74	Terpenoids	"50816-24-5"	91160
Rauwolscine hydrochloride	C21H27ClN2O3	390.9	6.77	Alkaloids and derivatives	"6211-32-1"	91000
N',N'',N'''-Tri-p-cinnamoylagmatine	C32H32N4O3	520.6	5.89	Amines		90762
Selgin C-hexoside	C22H22O12	478.4	0.74	Flavonoids		90540
Indolelactic acid	C11H11NO3	205.21	6.93	Indoles and derivatives	"1821-52-9"	88920
Rehmannioside A	C21H32O15	524.476	5.57	Terpene	"81720-07-2"	88860
Triptolide	C20H24O6	360.407	9.19	Organoheterocyclic compounds	"38748-32-2"	88520
N-p-Cinnamoylagmatine	C14H20N4O	260.3	12.67	Cinnamic acids and derivatives		87777
Benzyl cinnamate	C16H14O2	238.28	6.53	Cinnamic acids and derivatives	"103-41-3"	87370
Tricin 4'-O-(beta-guaiacylglyceryl) ether 5-O-hexoside	C33H36O16	688.63	7.51	Flavonoids		87249
Sinigrin	C10H16KNO9S2	397.464	1.751	Organic Acid And Its Derivatives	"3952-98-5"	86720
Xanthotoxol	C11H6O4	202.163	7.742	Coumarins and derivatives	"2009-24-7"	86560
O-Phosphorylethanolamine	C2H8NO4P	141.063	0.86	Organic Acid And Its Derivatives	"1071-23-4"	86350
D-Pinitol	C7H14O6	194.18	1.24	Alcohols and polyols	"10284-63-6"	86020
5-O-p-coumaroyl quinic acid O-hexoside	C22H28O13	500.1	7.3	Alcohols and polyols		85490
2-O-Caffeoylmalic acid	C13H12O8	296.053	0.69	Phenolic acids	"53755-04-7"	85440
Trans-Zeatin	C10H13N5O	219.24	4.588	Phytohormones	"1637-39-4"	84320
Bilobalide	C15H18O8	326.3	7.268	Terpenoids	"33570-04-6"	84135
Rhynchophylline	C22H28N2O4	384.469	7.58	Alkaloids and derivatives	"76-66-4"	83850
O-methylChrysoeriol 8-C-hexoside	C23H24O11	476.1	7.63	Flavonoids		83440
Linarin	C28H32O14	592.553	7.79	Flavonoids	"480-36-4"	82980
Matrine	C15H24N2O	248.36	4.329	Alkaloids and derivatives	"519-02-8"	82880
Tetrahydropapaverine	C20H25NO4	343.417	6.91	Quinolines and derivatives	"13074-31-2"	82320
Citropten	C11H10O4	206.19	9.6	Coumarins and derivatives	"487-06-9"	82220
C-hexosyl-tricetin O-pentoside	C26H28O17	612.49	7.02	Flavonoids		81820
1,7-Dimethylxanthine	C7H8N4O2	180.164	9.96	Purines and purine derivatives	"611-59-6"	81770
All-trans-13,14-dihydroretinol	C20H30O	286.23	10.13	Vitamins	"115797-14-3"	81370
Cinobufagin	C26H34O6	442.552	6.51	Steroids and steroid derivatives	"470-37-1"	80840
L-(+)-Rhamnose Monohydrate	C6H14O6	182.17	0.96	Carbohydrates And Its Derivatives	"10030-85-0"	80560
1-Decanoyl-2-hydroxy-sn-glycero-3-phosphocholine	C18H38NO7P	411.5	6.35	Cholines		80440
LysoPC 18:3	C26H48NO7P	517.3	12.56	Phospholipid		79600
ADP-ribose	C15H23N5O14P2	591.315	1.05	Nucleotide And Its Derivates	"20762-30-5"	78596
Moslosooflavone	C17H14O5	298.295	11.74	Flavones and Flavonols	"3570-62-5"	78552
N-Caffeoyl agmatine	C14H20N4O3	292.3	12.3	Cinnamic acids and derivatives		78400
N-[(-)-Jasmonoyl]-(L)-Isoleucine	C18H29NO4	323.401	9.96	Phytohormones		78310
Roseoside	C19H30O8	386.437	1.09	Fatty Acyls	"54835-70-0"	78110
Periplogenin	C23H34O5	390.513	8.76	Steroids and steroid derivatives	"514-39-6"	78090
Monocrotaline	C16H23NO6	325.36	4.343	Organoheterocyclic compounds	"315-22-0"	77980
Selgin O-hexosyl-O-hexoside	C28H32O17	640.552	0.97	Flavonoids		77950
N-p-Coumaroyl agmatine	C14H20N4O2	276.1	13.08	Cinnamic acids and derivatives		77940
Delphinidin 3-sophoroside-5-rhamnoside	C33H41O21Cl1	809.12	5.42	Anthocyanins		77930
C-hexosyl-chrysoeriol O-hexoside	C28H32O16	624.552	1	Flavonoids		77890
Polydatin	C20H22O8	390.38	6.543	Phenylpropanoids and polyketides	"65914-17-2"	77710
2-deoxyglucose-6-phosphate	C6H13O8P	244.136	0.98	Nucleotide And Its Derivates	"3573-50-0"	77540
B Eupalinolide	C24H30O9	462.49	1.11	Terpenoids	"877822-40-7"	77400
Acetoxyacetic acid	C4H6O4	118.027	1.89	Organic Acid And Its Derivatives	"13831-30-6"	76510
Tigogenin	C27H44O3	416.645	7.47	Terpenoids	"77-60-1"	76460
3-O-p-coumaroyl quinic acid O-hexoside	C22H28O13	500.2	7.3	Alcohols and polyols		75190
Rosavin	C20H28O10	428.43	6.92	Fatty Acyls	"84954-92-7"	73370
Putrescine	C4H12N2	88.1	0.68	Amines	"110-60-1"	73220
Isomucronulatol	C17H18O5	302.327	8.8	Isoflavonoids	"64474-51-7"	73170
Tuberonic Acid	C12H18O4	226.121	0.92	Fatty Acyls	"124649-26-9"	72910
CDP	C9H15N3O11P2	403.176	0.99	Nucleotide And Its Derivates	"63-38-7"	71880
Corydaline	C22H27NO4	369.454	7.509	Alkaloids and derivatives	"518-69-4"	71570
Nicotinate ribonucleoside	C11H13NO6	255.224	1.04	Carbohydrates And Its Derivatives	"17720-18-2"	71250
Sanguinarine chloride	C20H14ClNO4	367.78	7.5	Alkaloids and derivatives	"5578-73-4"	71130
Albiflorin	C23H28O11	480.462	6.176	Terpenoids	"39011-90-0"	70500
N-Lauryldiethanolamine	C16H35NO2	273.455	9.62	Amines	"1541-67-9"	70070
Tracheloside	C27H34O12	550.552	7.14	Lignans	"33464-71-0"	69640
GMP	C10H14N5O8P	363.221	0.94	Nucleotide And Its Derivates	"85-32-5"	69060
Micheliolide	C15H20O3	248.318	10.15	Organoheterocyclic compounds	"68370-47-8"	68890
Dihydrothymine	C5H8N2O2	128.13	2.53	Nucleotide And Its Derivates	"696-04-8"	68520
LysoPC 18:2 (2n isomer)	C26H50NO7P	519	11.95	Phospholipid		68480
Ala-trp	C14H17N3O3	275.303	0.9	Amino Acid And Derivatives	"16305-75-2"	68140
3-Indoleacetonitrile	C10H8N2	156.18	1.09	Indoles and derivatives	"771-51-7"	68020
1-Methyladenosine	C11H15N5O4	281.268	13.5	Nucleotide And Its Derivates	"15763-06-1"	66540
Trachelogenin	C21H24O7	388.417	6.45	Lignans	"34209-69-3"	66000
Pilocarpine	C11H16N2O2	208.257	4.24	Alkaloids and derivatives	"92-13-7 "	65581
Thymol	C10H14O	150.22	11.17	Terpenoids	"89-83-8"	64890
N-Acetylneuraminic acid	C11H19NO9	309.273	0.988	Sugar Acids And Its Derivatives	"131-48-6"	64030
Kynurenic acid O-hexside	C16H17NO8	351.1	3.82	Quinolines and derivatives		63770
Fraxin	C16H18O10	370.313	5.68	Phenylpropanoids	"524-30-1"	63210
Ala-gly	C5H10N2O3	146.144	0.84	Amino Acid And Derivatives	"687-69-4"	63190
Madecassic acid	C6H12O5	164.156	0.99	Terpenoids	"18449-41-7"	62000
Eriodictiol 6-C-hexoside 8-C-hexoside-O-hexoside	C33H42O21	774.684	0.97	Flavonoids		61780
Pectolinarigenin	C17H14O6	314.295	10.78	Flavones and Flavonols	"520-12-7"	61750
Heteroclitin D	C27H30O8	482.522	0.72	Tannins	"140369-76-2"	61610
Kumatakenin	C17H14O6	314.289	7.66	Flavonoids	"3301-49-3"	60820
3-Indolepropionic acid	C11H11NO2	189.21	8.293	Phytohormones	"830-96-6"	60595
Benzoic Acid	C7H6O2	122.12	7.497	Benzoic acids and derivatives	"65-85-0"	60500
Malvidin O-hexoside	C23H24O12	492.436	7.18	Anthocyanins		59930
Cyanin chloride	C27H31ClO16	646.98	4.725	Anthocyanins	"2611-67-8"	59900
Resveratrol	C14H12O3	228.24	7.64	Polyphenol	"501-36-0"	59560
C-hexosyl-apigenin O-p-coumaroylhexoside	C36H36O17	740.66	6.78	Flavonoids		58760
Nobiletin	C21H22O8	402.39	10.518	Flavones and Flavonols	"478-01-3"	57980
N-Acetyltryptamine	C12H14N2O	202.252	18.29	Amino Acid And Derivatives	"1016-47-3"	57820
Lithospermic acid	C27H22O12	538.456	7.176	Phenolic acids	"28831-65-4"	57240
N-benzyl-9Z,12Z,15Z-octadecatrienamide	C25H37NO	367.575	8.2	Fatty Acyls	"883715-18-2"	57220
1,6-Anhydro-beta-D-Glucopyranose	C6H10O5	162.141	2.3	Carbohydrates And Its Derivatives	"498-07-7"	57050
D-Ala-D-Ala	C6H12N2O3	160.171	0.94	Amino Acid And Derivatives	"923-16-0"	56990
Raceanisodamine	C17H23NO4	305.369	5.27	Alkaloids and derivatives	"17659-49-3"	56980
Dihydrozeatin	C10H15N5O	221.259	4.673	Phytohormones	"23599-75-9"	56800
di-C,C-pentosyl-luteolin	C25H26O14	550.46	0.73	Flavonoids		56570
methylQuercetin O-hexoside	C22H22O12	478.409	0.98	Flavonoids		56080
s7p	C7H13BaO10P	425.473	0.87	Carbohydrates And Its Derivatives	"2646-35-7"	55890
DL-threo-beta-Methylaspartic acid	C5H9NO4	147.129	0.89	Amino Acid And Derivatives		55630
Cyanidin O-diacetyl-hexoside-O-glyceric acid	C28H28O16	620.1	8.12	Anthocyanins		55610
Isoxanthohumol	C21H22O5	354.396	9.58	Flavonoids	"70872-29-6"	55380
3,5-Dimethoxyphenol	C8H10O3	154.16	7.742	Phenols And Its Derivatives	"500-99-2"	55370
Propylparaben	C10H12O3	180.2	9.67	Benzene and substituted derivatives	"94-13-3"	55160
Geniposidic acid	C16H22O10	374.34	4.615	Terpenoids	"27741-01-1"	55150
Puerarin	C21H20O10	432.38	5.745	Isoflavonoids	"3681-99-0"	54880
Rhapontin	C21H24O9	420.41	6.94	Phenylpropanoids and polyketides	"155-58-8"	54230
Quercetin O-malonylhexoside	C24H22O15	550.43	7.6	Flavones and Flavonols		54050
Eriodictyol O-malonylhexoside	C24H24O14	536	7.12	Flavonoids		53850
Purpurin	C14H8O5	256.21	10.545	Flavanones	"81-54-9"	53790
Punicic acid	C18H30O2	278.3	12.65	Fatty Acyls	"544-72-9"	53280
N-gamma-Acetyl-N-2-Formyl-5-Methoxykynurenamine	C13H16N2O4	264.277	4.48	Ketones	"52450-38-1"	52950
Lupulin A	C30H46O11	582.68	6.6	Terpene		52770
Myrtillin chloride	C21H21ClO12	500.84	8.519	Anthocyanins	"6906-38-3"	52270
N'-p-Coumaroyl agmatine	C14H20N4O2	276.2	13.08	Cinnamic acids and derivatives		52050
D-Arabinose 5-phosphate	C5H11O8P	230.11	0.9	Pentose phosphates	"13137-52-5"	51330
3-Methylcrotonylglycine	C7H11NO3	157.167	1.08	Organic Acid And Its Derivatives	"33008-07-0"	51270
Hydroxygenkwanin	C16H12O6	300.263	9.594	Flavonoids	"20243-59-8"	51221
Methyl jasmonate	C13H20O3	224.296	10.984	Phytohormones	"39924-52-2"	50822
1-O-Palmitoylhexitol	C27H44O7	480.634	9.12	Fatty Acyls		50770
N-Acetyl-Asp-Glu	C11H16N2O8	304.253	2.02	Amino Acid And Derivatives	"3106-85-2"	50550
Lumichrome	C12H10N4O2	242.233	5.93	Alkaloids and derivatives	"1086-80-2"	50230
Chrysoeriol 6-C-hexoside 8-C-hexoside-O-hexoside	C34H42O21	786.1	0.95	Flavonoids		49990
Phillyrin	C27H34O11	534.55	7.91	Lignans	"487-41-2"	49970
(-)-Pinoresinol	C20H22O6	358.391	8.88	Lignans	"81446-29-9"	49960
Cedrol	C15H26O	222.37	10.67	Terpenoids	"77-53-2"	49740
ladanein	C17H14O6	314.295	8.06	Flavones and Flavonols	"10176-71-3"	49670
Nuzhenide	C31H42O17	686.66	6.793	Terpenoids	"39011-92-2"	49520
Vitamin B1	C12H17ClN4OS	300.808	0.82	Vitamins	"59-43-8"	49330
Sparteine	C15H26N2	234.38	4.49	Alkaloids and derivatives	"492-08-0"	49260
Ribose 1-phosphate	C5H11O8P	230.11	0.9	Carbohydrates And Its Derivatives	"14075-00-4"	48910
Quinolinic acid	C7H5NO4	167.12	1.551	Organoheterocyclic compounds	"89-00-9"	48800
methylLuteolin C-hexoside	C22H22O11	448.4	0.71	Flavonoids		47590
Apigenin7-O-beta-D-glucuronide	C21H18O11	446.367	7.08	Flavonoids	"29741-09-1"	47525
Auramine O	C17H21N3	267.374	13.59	Amines	"2465-27-2"	47140
VitaMin U	C6H14ClNO2S	199.7	0.75	Vitamins	"3493-12-7"	47030
2-Methoxycinnamic acid	C10H10O3	178.18	8.79	Cinnamic acids and derivatives	"6099-03-2"	46510
UDP-N-acetylglucosamine	C17H27N3O17P2	607.354	0.99	Nucleotide And Its Derivates	"528-04-1"	46010
MAG (18:2)	C21H38O4	354.1	14.64	Glycerolipids		45390
Cyclic AMP	C10H12N5O6P	329.206	1.75	Nucleotide And Its Derivates	"60-92-4"	45211
Hesperetin C-hexosyl-O-hexosyl-O-hexoside	C34H44O21	788.711	0.97	Flavanones		45010
Arctiin	C27H34O11	534.55	7.928	Phenylpropanoids	"20362-31-6"	44965
dGMP	C10H14N5O7P	347.221	1.04	Nucleotide And Its Derivates	"902-04-5"	44820
Synephrine	C9H13NO2	167.21	1.039	Phenols And Its Derivatives	"94-07-5"	44810
Vitamin D2	C28H44O	396.648	1.05	Vitamins	"50-14-6"	44660
D-Xylulose 5-phosphate	C5H11O8P	230.11	0.9	Pentose phosphates	"4212-65-1"	44460
GDP-L-fucose	C16H25N5O15P2	589.342	4.13	Nucleotide And Its Derivates	"15839-70-0"	44420
Methyl indole-3-acetate	C11H11NO2	189.21	9.342	Phytohormones	"1912-33-0"	44390
4-Hydroxybenzyl alcohol	C7H8O2	124.14	4.93	Benzene and substituted derivatives	"623-05-2"	44290
8-O-acetyl shanzhiside methyl ester	C19H28O12	448.418	6.48	Terpene	"57420-46-9"	44100
Inosine-5'-monophosphate	C10H13N4O8P	348.206	1.05	Nucleotide And Its Derivates	"21214-07-3"	43420
8-hydroxy-6,7-dimethoxycoumarin	C11H10O5	222.197	6.22	Coumarins and derivatives		42917
DGMG (18:2)	C33H58O14	695.4	11.8	Glycerolipids		42540
GIBBERELLIN A15	C20H26O4	330.183	9.18	Phytohormones	"13744-18-8"	42120
Phosphoenolpyruvate	C3H5O6P	167.982	0.97	Organic Acid And Its Derivatives	"138-08-9"	41960
Dodecanedioic acid	C12H22O4	230.3	9.452	Organic Acid And Its Derivatives	"693-23-2"	41900
Coniferylaldehyde	C10H10O3	178.063	7.29	Phenols And Its Derivatives	"20649-42-7"	41766
Hypaconitine	C33H45NO10	615.721	8.68	Alkaloids and derivatives	"6900-87-4"	41690
4-Methylaminobutyrate	C5H11NO2	117.07	0.92	Amino acids and derivatives	"1119-48-8"	41390
S-Adenosyl-L-homocysteine	C14H20N6O5S	384.411	1.84	Amino Acid And Derivatives	"979-92-0"	41050
(-)-Borneol	C10H18O	154.249	1.06	Terpenoids	"464-45-9"	40962
Curculigoside	C22H26O11	466.44	7.269	Phenolic acids	"85643-19-2"	40830
Nε-(1-Carboxymethyl)-L-lysine	C8H16N2O4	204.224	0.84	Amino Acid And Derivatives	"5746-04-3"	40723
Kinetin 9-riboside	C15H17N5O5	347.326	1.03	Anthocyanins	"4338-47-0"	40720
Sinapoyl malate	C15H16O9	340.282	6.28	Phenols And Its Derivatives	"76656-81-0"	40716
Deoxyribose 5-Phosphate	C5H11O7P	235.084	0.82	Pentose phosphates	"102916-66-5"	40413
Trimethylamine N-oxide	C3H9NO	75.11	0.85	Amines	"1184-78-7"	40310
Kuwanon A	C25H24O6	420.454	0.7	Flavonoids	"62949-77-3"	40170
5-O-p-Coumaroylquinic acid	C16H18O8	338	5.4	Cinnamic acids and derivatives		39960
Vindoline	C25H32N2O6	456.53	7.985	Alkaloids and derivatives	"2182-14-1"	39810
Pantetheine	C11H22N2O4S	278.13	5.84	Vitamins	"496-65-1"	39790
2,4-Di-Tert-Butylphenol	C14H22O	206.167	6.02	Phenolic acids	"96-76-4"	39560
Trifolirhizin	C22H22O10	446.404	7.98	Isoflavonoids	"6807-83-6"	39520
Pyridoxamine	C8H12N2O2	168.09	0.8	Pyridines and derivatives	"85-87-0"	39297
Isofraxetin	C10H8O5	208.037	10.84	Coumarins and derivatives	"50656-75-2"	39210
Sibiricose A6	C23H32O15	548.497	5.49	Phenylpropanoids	"241125-75-7"	38870
C-hexosyl-luteolin O-feruloylhexoside	C37H38O19	786.68	6.38	Flavonoids		38770
3’,4’,5’-Tricetin O-malonylhexoside	C27H28O15	592.51	7.7	Flavonoids		38260
LysoPC 12:1	C20H36NO7P	439.1	1.5	Phospholipid		37990
Aleuritic Acid	C16H32O5	304.42	8.09	Organic Acid And Its Derivatives	"533-87-9"	37600
Methyl linolenate	C19H32O2	292.46	16.057	Fatty Acyls	"301-00-8"	37570
13-HpOTrE(r)	C18H30O4	310	10.93	Fatty Acyls	"121107-97-9"	37560
2,6-Di-tert-butylphenol	C14H22O	206.167	6.04	Phenolic acids	"128-39-2"	37540
Chrysoeriol O-hexosyl-O-rutinoside	C34H42O20	770.1	6.28	Flavonoids		37494
Enterodiol	C18H22O4	302.152	16.98	Lignans	"80226-00-2"	37040
6-Phosphogluconic acid	C6H13O10P	276.135	0.91	Carbohydrates And Its Derivatives	"921-62-0"	36860
Isobavachin	C20H20O4	324.37	10.096	Flavanones	"31524-62-6"	36750
Parishin B	C32H40O19	728.649	5.829	Carbohydrates And Its Derivatives	"174972-79-3"	36530
LysoPC 18:1 (2n isomer)	C26H52NO7P	521.4	12.7	Phospholipid		36500
5-Phosphoribosyl 1-pyrophosphate	C5H13O14P3	196.25	1.01	Pentose phosphates	"97-55-2"	36490
L-Mimosine	C8H10N2O4	198.176	5.01	Amino Acid And Derivatives	"500-44-7"	36370
Quinic acid O-di-glucuronic acid	C19H28O18	544.1	1.41	Sugar Acids And Its Derivatives		36097
Linderane	C15H16O4	260.285	11.266	Terpenoids	"13476-25-0"	36090
3-Hydroxy-3-methyl butyric acid	C5H10O3	118.063	0.97	Organic Acid And Its Derivatives	"625-08-1"	35820
S-(-)-Cotinine	C10H12N2O	176.215	1.89	Pyridines and derivatives	"486-56-6"	35670
Glyceraldehyde 3-phosphate	C3H7O6P	170.058	1.03	Carbohydrates And Its Derivatives	"142-10-9"	35480
Tricin 5-O-rutinoside	C29H34O16	638.1	6.88	Flavonoids		35250
5Z,8Z,11Z,14Z-Eicosatetraenoic acid	C20H24D8O2	312.516	7.28	Fatty Acyls	"69254-37-1"	35234
5-O-Caffeoylshikimic acid	C16H16O8	336.293	11.63	Cinnamic acids and derivatives	"180981-12-8"	34910
1-(4-Methoxyphenyl)-1-propanol	C10H14O2	166.099	13.5	Phenolic acids	"5349-60-0"	34600
Propyl gallate	C10H12O5	212.2	7.61	Benzoic acids and derivatives	"121-79-9"	34570
4-Methoxysalicylic acid	C8H8O4	168.15	8.22	Benzoic acids and derivatives	"2237-36-7"	34550
LPC(1-acyl 18:1)	C26H52NO7P	521.67	12.76	Phospholipid		34510
Ureidoisobutyric acid	C5H10N2O3	146.069	0.86	Organic Acid And Its Derivatives	"2905-86-4"	34373
di-C,C-hexosyl-apigenin derivative	C27H30O15	594.518	6.36	Flavonoids		34350
4-Hydroxycoumarin	C9H6O3	162.145	4.36	Coumarins and derivatives	"1076-38-6"	34210
Bergaptol	C11H6O4	202.163	8.237	Coumarins and derivatives	"486-60-2"	33630
2-Deoxyuridine	C9H12N2O5	228.202	2.556	Nucleotide And Its Derivates	"951-78-0"	33310
Syringic acid	C9H10O5	198.17	6.09	Benzoic acids and derivatives	"530-57-4"	33180
4-D-Hydroxysphinganine	C18H39NO3	317.507	9.54	Amines	"554-62-1"	33140
Vincristine	C46H56N4O10	824.96	7.311	Alkaloids and derivatives	"57-22-7"	33040
N-hexosyl-p-coumaroyl putrescine	C19H28N2O7	396.1	17.63	Cinnamic acids and derivatives		33040
Solanesol	C45H74O	631.082	8.25	Alcohols and polyols	"13190-97-1"	32920
Methyl linoleate	C19H34O2	294.47	13.221	Fatty Acyls	"112-63-0"	32850
Forsythoside B	C34H44O19	756.702	6.3	Phenylpropanoids	"81525-13-5"	32831
4-Hydroxymandelonitrile	C8H7NO2	149.048	1.44	Phenols And Its Derivatives	"13093-65-7"	32800
Methyl 4-hydroxycinnamate	C10H10O3	178.18	8.76	Phenylpropanoids	"19367-38-5"	32670
Formononetin	C16H12O4	268.27	9.556	Isoflavonoids	"485-72-3"	32510
Epigoitrin	C5H7NOS	129.18	4.958	Organoheterocyclic compounds	"1072-93-1"	32470
Tangeretin	C20H20O7	372.37	11.41	Flavones and Flavonols	"481-53-8"	32200
Zerumbone	C15H22O	218.33	13.05	Terpenoids	"471-05-6"	31440
N-Acetyl-D-mannosamine	C8H15NO6	221.09	10.6	Carbohydrates And Its Derivatives	"7772-94-3"	31370
Tryptanthrin	C15H8N2O2	248.24	10	Indoles and derivatives	"13220-57-0"	31277
D-Ribose 5-phosphate	C5H11O8P	230.11	0.89	Pentose phosphates	"3615-55-2"	31080
9(S)-HOTrE	C18H30O3	294.429	12.07	Fatty Acyls	"89886-42-0"	31070
Neocnidilide	C12H18O2	194.274	11.74	Organoheterocyclic compounds	"4567-33-3"	31048
5'-Adenylic acid	C10H14N5O7P	347.221	1.036	Pentose phosphates	"61-19-8"	30960
7-demethylsuberosin	C14H14O3	230.263	9.89	Phenylpropanoids	"21422-04-8"	30960
Chrysin O-malonylhexoside	C24H22O12	502.431	7.59	Flavones and Flavonols		30950
1-Methylguanine	C6H7N5O	165.153	4.09	Purines and purine derivatives	"938-85-2"	30840
Butylparaben	C11H14O3	194.227	6.84	Benzoic acids and derivatives	"94-26-8"	30730
dUDP	C9H14N2O11P2	388.162	7.17	Nucleotide And Its Derivates	"4208-67-7"	30305
Stylopine	C19H17NO4	323.349	7.15	Alkaloids and derivatives	"84-39-9"	30290
(E)-3-(4-Hydroxyphenyl)Propenoic Acid (2S)-3-(beta-D-Glucopyranosyloxy)-2-Hydroxypropyl Ester	C18H24O10	400.377	1.86	Glycerolipids	"114420-66-5"	30200
Urolithin A	C13H8O4	228.2	7.91	Coumarins and derivatives	"1143-70-0"	30020
Ethyl Vanillate	C10H12O4	196.2	9.64	Organic Acid And Its Derivatives	"617-05-0"	29860
gamma-Glutamate-Cysteine	C8H14N2O5S	250.272	1.44	Amino Acid And Derivatives	"636-58-8"	29180
Hydroxy safflor yellow A	C27H32O16	612.533	5.339	Phenylpropanoids	"78281-02-4"	29150
Isosinensetin	C20H20O7	372.375	9.37	Flavones and Flavonols	"17290-70-9"	29134
Isosakuranetin	C16H14O5	286.279	10.315	Flavanones	"480-43-3"	28744
Apocynin	C9H10O3	166.17	7.04	Ketones	"498-02-2"	28650
Loureirin B	C18H20O5	316.354	10.51	Chalcones and dihydrochalcones	"119425-90-0"	28620
3'-Hydroxypterostilbene	C16H16O4	272.3	10.48	Phenols And Its Derivatives	"475231-21-1"	28560
7-O-Methylaloeresin A	C29H30O11	554.55	7.47	Glycosides	"329361-25-3"	28480
Azoxystrobin acid	C21H15N3O5	389.4	10.49	Ethers		28450
Sodium Valproate	C8H15NaO2	166.097	5.01	Fatty Acyls	"1069-66-5"	28290
p-Hydroxybenzaldehyde	C7H6O2	122.12	6.214	Carbonyl compounds	"123-08-0"	28100
Pyridoxine 5'-phosphate	C8H12NO6P	249.04	0.89	Vitamins	"447-05-2"	27900
Kojic acid	C6H6O4	142.11	2.388	Organoheterocyclic compounds	"501-30-4"	27850
Butylphthalide	C12H14O2	190.238	1.15	Organoheterocyclic compounds	"6066-49-5"	27810
beta-Nicotinamide Mononucleotide	C11H15N2O8P	334.219	0.993	Nucleotide And Its Derivates	"1094-61-7"	27700
Pelargonidin O-acetylhexoside	C23H22O11	474.1	7.39	Anthocyanins		27614
Oleoylethanolamide	C20H39NO2	325.298	14.61	Amines	"111-58-0"	27610
Eupatilin	C18H16O7	344.32	10.004	Flavones and Flavonols	"22368-21-4"	27420
Cistanoside D	C31H40O15	652.649	8.1	Fatty Acyls		26977
D(+)-Melezitose O-rhamnoside	C24H42O20	650.1	1.05	Carbohydrates And Its Derivatives		26670
Manninotriose	C18H32O16	504.437	0.9	Fatty Acyls	"13382-86-0"	26640
Ferulic acid methyl ester	C11H12O4	208.21	8.84	Cinnamic acids and derivatives	"2309-07-1"	26420
Andrographolide	C20H30O5	350.45	8.09	Lactones	"5508-58-7"	26420
Sepiapterin	C9H11N5O3	237.215	4.33	Organoheterocyclic compounds	"17094-01-8"	26250
N-Feruloylagmatine	C15H21N4O3	305.35	1.06	Phenolamides		26230
Bullatine A	C22H33NO2	343.51	5.83	Alkaloids and derivatives	"1354-84-3"	26170
Helicide	C13H16O7	284.26	4.826	Phenols And Its Derivatives	"80154-34-3"	25960
Emodin-8-glucoside	C21H20O10	432.384	8.09	Quinones	"23313-21-5"	25820
Chrysin 7-O-beta-gentiobioside	C27H30O14	578.526	7.48	Flavones and Flavonols	"88640-89-5"	25790
LysoPC 18:0	C26H54NO7P	523.36	13.8	Phospholipid		25790
10-Formyl-THF	C20H23N7O7	473.439	4.83	Organoheterocyclic compounds	"2800-34-2"	25580
Anthranilic acid	C7H7NO2	137.048	1.44	Benzoic acids and derivatives	"118-92-3"	25480
5-hydroxyhexanoic acid	C6H12O3	132.079	7.21	Organic Acid And Its Derivatives	"185956-02-9"	25390
4-Methylcatechol	C7H8O2	124.137	6.85	Phenols And Its Derivatives	"452-86-8"	25380
9-KODE	C18H30O3	294.2	12.07	Fatty Acyls	"54232-59-6"	25370
Atractylenolide II	C15H20O2	232.318	12.22	Terpenoids	"73069-14-4"	25150
Salvianolic acid C	C26H20O10	492.431	8.323	Phenolic acids	"115841-09-3"	25100
Wikstromol	C20H22O7	374.39	6.78	Lignans	"61521-74-2"	25070
Dehydrodiisoeugenol	C20H22O4	326.392	10.36	Phenylpropanoids and polyketides	"2680-81-1"	25042
Diosmin	C28H32O15	608.54	7.57	Flavonoids	"520-27-4"	24630
Guanosine monophosphate	C10H14N5O8P	363.058	1.01	Nucleotide And Its Derivates		24300
6-Paradol	C17H26O3	278.39	12.85	Benzene and substituted derivatives	"27113-22-0"	24160
Picramnioside F	C33H34O15	670.614	0.97	Glycosides		24080
Dihydrotanshinone I	C18H14O3	278.302	11.812	Quinones	"87205-99-0"	23790
7-(2-Hydroxyethyl)theophyline	C9H12N4O3	224.217	1.17	Alkaloids and derivatives	"519-37-9"	23690
Bisulfurous Acid	C11H8O2	172.18	0.95	Quinones	"58-27-5"	23450
TriacetonaMine	C9H17NO	155.24	2.28	Alkaloids and derivatives	"826-36-8"	23430
trans-2,3,4-Trimethoxycinnamic Acid	C12H14O5	238.237	2.65	Cinnamic acids and derivatives	"33130-03-9"	23420
13(S)-HOTrE	C18H30O3	294.2	12.07	Fatty Acyls	"87984-82-5"	23400
1'-Hydroxymidazolam	C18H13ClFN3O	341.772	5.9	Organoheterocyclic compounds	"59468-90-5"	23150
N-Acetylglucosamine	C8H15NO6	221.21	0.984	Carbohydrates And Its Derivatives	"7512-17-6"	22750
Tricin O-sinapoylpentoside	C33H32O15	668.6	8.1	Flavonoids		22640
3-Hydroxyoctadecanoic Acid	C18H36O3	300.267	13.6	Fatty Acyls	"45261-96-9"	22230
Bruceine D	C20H26O9	410.421	5.55	Terpenoids	"21499-66-1"	22036
Lawsone	C10H6O3	174.15	7.96	Benzene and substituted derivatives	"83-72-7"	21840
1,3,5-Trimethoxybenzene	C9H12O3	168.19	1.22	Benzene and substituted derivatives	"621-23-8"	21830
Carvacrol	C10H14O	150.22	1.467	Terpenoids	"499-75-2"	21710
(-)-secoisolariciresinol	C20H26O6	362.423	9.37	Lignans	"29388-59-8"	21680
D-Panthenol	C9H19NO4	205.131	4.7	Fatty Acyls	"81-13-0"	21670
Smyrindioloside	C20H24O10	424.404	5.06	Coumarins and derivatives	"87592-77-6"	21650
Chrysoeriol O-feruloylhexosyl-O-hexoside	C38H40O19	800.724	0.99	Flavonoids		21640
Oxidized glutathione	C20H32N6O12S2	630.646	1.06	Amino Acid And Derivatives	"121-24-4"	21620
gamma-Glutamylglutamic acid	C10H16N2O7	276.243	1.05	Amino Acid And Derivatives	"1116-22-9"	21560
Fraxinellone	C14H16O3	232.275	11.429	Terpenoids	"28808-62-0"	21550
Lysope 18:0	C23H48NO7P	479.588	13.73	Phospholipid		21370
3-Methyl-2-Oxobutanoic Acid	C5H8O3	116.115	1.05	Organic Acid And Its Derivatives	"759-05-7"	21180
Stigmasterol	C29H48O	412.7	8.06	Steroids and steroid derivatives	"83-48-7"	21140
Ixoside	C16H20O11	388.323	1.18	Terpene		21140
L-Cycloserine	C3H6N2O2	102.09	0.8	Amino Acid And Derivatives	"339-72-0"	21090
Xanthoxyline	C10H12O4	196.2	10.97	Carbonyl compounds	"90-24-4"	21070
Diethyl phosphate	C4H11O4P	154	4.2	Organic Acid And Its Derivatives	"598-02-7"	20990
Salvianolic acid Y	C36H30O16	718.624	7.31	Phenolic acids	"1638738-76-7"	20980
Chelidonic acid	C7H4O6	184.1	1.46	Alkaloids and derivatives	"99-32-1"	20970
Coumestrol	C15H8O5	268.226	8.69	Isoflavonoids	"479-13-0"	20560
Salvianolic acid D	C20H18O10	418.351	6.865	Phenolic acids	"142998-47-8"	20490
Arecoline	C8H13NO2	155.197	1.24	Alkaloids and derivatives	"63-75-2"	20300
Astragaloside IV	C41H68O14	784.97	9.419	Terpenoids	"84687-43-4"	20150
8-C-hexosyl-apigenin O-hexosyl-O-hexoside	C33H40O20	756.669	0.9	Flavonoids		20140
C-hexosyl-apigenin O-hexosyl-O-hexoside	C33H40O20	756.66	0.98	Flavonoids		20050
Homovanilloyl quinic acid	C16H20O9	356.1	6.91	Organic Acid And Its Derivatives		20030
Oroxylin A	C16H12O5	284.263	10.55	Flavones and Flavonols	"480-11-5"	19890
Methyl myristate	C15H30O2	242.397	8.04	Fatty Acyls	"124-10-7"	19590
Miyabenol C	C42H32O9	680.698	8.15	Phenols And Its Derivatives	"168037-22-7"	19580
Podophyllotoxin	C22H22O8	414.412	11.55	Lignans	"518-28-5"	19317
(-)-Huperzine A	C15H18N2O	242.32	5.31	Alkaloids and derivatives	"102518-79-6"	19160
5-Ethyl-2'-deoxyuridine	C11H16N2O5	256.255	8.72	Nucleotide And Its Derivates	"15176-29-1"	19020
Hydroxytyrosol	C8H10O3	154.16	4.731	Phenols And Its Derivatives	"10597-60-1"	19000
Arabidopyl shikimic acid	C16H16O9	352.29	13.8	Alcohols and polyols		18970
Inosine diphosphate	C10H14N4O11P2	522.149	0.98	Nucleotide And Its Derivates	"86-04-4"	18700
L-Methionine	C5H11NO2S	149.212	1.38	Amino Acid And Derivatives	"63-68-3"	18590
(+)-Dihydrojasmonic acid	C12H20O3	212.285	9.596	Phytohormones	"76968-33-7"	18520
Orobol	C15H10O6	286.048	11.19	Isoflavonoids	"480-23-9"	18510
Ambroxane	C16H28O	236.393	14.01	Ethers	"6790-58-5"	18450
Episalvianolic acid E	C36H30O16	718.624	7.36	Phenolic acids		18340
Lysope 18:1	C23H46NO7P	479.588	12.81	Phospholipid		18260
Protosappanin B	C16H16O6	304.295	5.86	Phenols And Its Derivatives	"102036-29-3"	18190
Cinnamoyl tyramine	C17H17NO2	267	17.3	Amino Acid And Derivatives		18080
Bavachinin	C21H22O4	338.4	12.279	Flavanones	"19879-30-2"	17838
pterosin A	C15H20O3	248.317	0.65	Terpenoids	"35910-16-8"	17770
Rhapontigenin	C15H14O4	258.269	8.04	Phenylpropanoids and polyketides	"500-65-2"	17600
3-N-Methyl-L-histidine	C7H11N3O2	169.181	0.85	Amino Acid And Derivatives	"368-16-1"	17500
Naringin Dihydrochalcone	C27H34O14	582.55	7.372	Flavonoids	"18916-17-1"	17460
Gastrodin	C13H18O7	286.28	3.944	Phenols And Its Derivatives	"62499-27-8"	17290
2,2-Dimethylsuccinic acid	C6H10O4	146.058	0.84	Organic Acid And Its Derivatives	"597-43-3"	17250
Pterosin G	C14H18O3	234.295	11.21	Terpenoids	"35964-50-2"	17240
N-Feruloylcadaverine	C15H22N2O3	278.351	12.68	Phenolamides		17130
glutathione disulfide	C20H32N6O12S2	612.631	1.81	Amino Acid And Derivatives	"27025-41-8"	17100
MGMG (18:2)	C27H48O9	533.4	12.8	Glycerolipids		17090
dADP	C10H15N5O9P2	411.202	0.75	Nucleotide And Its Derivates	"2793-06-8"	17040
Episalvianolic acid B	C36H30O16	718.624	7.36	Phenolic acids		16980
Methyl Vanillate	C9H10O4	182.17	7.89	Benzoic acids and derivatives	"3943-74-6"	16830
Oleuropein	C25H32O13	540.51	7.421	Terpenoids	"32619-42-4"	16650
Epsilon-Viniferin	C28H22O6	454.479	10	Phenylpropanoids and polyketides	"62218-08-0"	16630
3-Aminosalicylic Acid	C7H7NO3	153.135	4.57	Organic Acid And Its Derivatives	"570-23-0"	16530
Sweroside	C16H22O9	358.341	6.017	Terpenoids	"14215-86-2"	16270
Feruloylcholine	C15H22NO4	280	12.63	Cinnamic acids and derivatives		16126
deoxyribose-phosphate	C5H7O8P	226.08	0.97	Nucleotide And Its Derivates		15870
Boc-beta-cyano-L-alanine	C9H14N2O4	214.219	1.87	Amino Acid And Derivatives	"45159-34-0"	15690
12,13-EODE	C18H32O3	296	12.67	Fatty Acyls		15670
Mangiferin	C19H18O11	422.34	5.686	Organoheterocyclic compounds	"4773-96-0"	15670
Guanosine 5'-diphosphate	C10H15N5O11P2	443.201	1.08	Nucleotide And Its Derivates	"146-91-8"	15460
Anthranilate O-hexosyl-O-hexoside	C19H27NO12	461.1	0.98	Benzoic acids and derivatives		15420
Cytidylic acid	C9H14N3O8P	323.2	0.97	Nucleotide And Its Derivates	"63-37-6"	15400
Artemether	C16H26O5	298.37	13.26	Terpenoids	"71963-77-4"	15294
(7S,8S)-DiHODE	C18H32O4	312.23	1.3	Fatty Acyls	"143288-65-7"	15220
Tricin 4'-O-(beta-guaiacylglyceryl) ether 5-O-hexosyl-O-hexoside	C39H46O21	850.7	7.02	Flavonoids		15188
Topotecan	C23H23N3O5	421.446	5.946	Alkaloids and derivatives	"123948-87-8"	15160
9S-Hydroxy-10E,12Z-octadecadienoic acid	C18H32O3	296.235	12.61	Fatty Acyls	"15514-85-9"	15090
Prunetin	C16H12O5	284.069	6.77	Isoflavonoids	"552-59-0"	14890
tZROG	C21H31N5O10	513.498	5.2	Phytohormones	"62512-97-4"	14830
Gibberellin A3	C19H22O6	346.37	6.768	Phytohormones	"77-06-5"	14760
Usnic acid	C18H16O7	344.32	13.8	Organic Acid And Its Derivatives	"125-46-2"	14700
6''-o-acetylgenistin	C23H22O11	474.421	8.37	Isoflavonoids	"73566-30-0"	14680
Peimisine	C27H41NO3	427.628	6.85	Alkaloids and derivatives	"19773-24-1"	14540
Procyanidin A1	C30H24O12	576.5	1.22	Anthocyanins	"12798-56-0"	14320
Calycosin	C16H12O5	284.263	8.18	Isoflavonoids	"20575-57-9"	14200
Methyl chlorogenate	C17H20O9	368.34	6.24	Alcohols and polyols	"123483-19-2"	14190
Tomatidenol	C27H43NO2	413.636	12.27	Steroids and steroid derivatives	"546-40-7"	14040
Cyclo(Tyr-Ala)	C12H14N2O3	234.1	0.97	Amino acids and derivatives	"21754-26-7"	13860
Guanosine 5'-triphosphate	C10H16N5O14P3	523.18	0.9	Nucleotide And Its Derivates	"86-01-1"	13800
Caffeic Acid Phenethyl Ester	C17H16O4	284.31	10.49	Cinnamic acids and derivatives	"104594-70-9"	13470
Liquiritigenin	C15H12O4	256.25	8.9	Flavanones	"578-86-9"	13400
Benzyl acetate	C9H10O2	150.068	13.51	Benzene and substituted derivatives	"140-11-4"	13270
1-Methylxanthine	C6H6N4O2	166.137	1.07	Purines and purine derivatives	"6136-37-4"	13230
2-O-cinnamoyl-1-O-galloyl-beta-D-glucose	C22H22O11	462.41	7.41	Glycosides	"791836-69-6"	12990
Dihydroxyacetone phosphate	C3H7O6P	170.058	0.9	Carbohydrates And Its Derivatives	"57-04-5"	12935
Nortanshinone	C17H12O4	280.274	15.76	Quinones	"97399-70-7"	12790
2-Isopropylmalic acid	C7H12O5	176.167	6.13	Organic Acid And Its Derivatives	"3237-44-3"	12610
O-Phospho-L-serine	C3H8NO6P	185.072	1.03	Amino Acid And Derivatives	"407-41-0"	12484
N', N''-Dicaffeoylputrescine	C22H24N2O6	412.43	1.08	Amines		12320
3-(6-Hydroxy-3,4-dioxo-1,5-cyclohexadien-1-yl)-L-alanine	C9H9NO5	211.17	3.14	Amino Acid And Derivatives	"135791-48-9"	12300
Tricin O-glycerol	C20H20O9	404.37	14.58	Flavonoids		12270
UDP-D-glucuronate	C15H22N2O18P2	580.285	0.94	Nucleotide And Its Derivates	"2616-64-0"	12243
Palmatine	C21H22NO4+	352.4	7.72	Alkaloids and derivatives	"3486-67-7"	11940
5-O-p-Coumaroyl shikimic acid	C16H16O7	320.1	1	Cinnamic acids and derivatives		11910
N-(9H-Purin-6-ylcarbamoyl)threonine	C10H12N6O4	280.24	14.46	Nucleotide And Its Derivates		11910
6-Deoxycatalpol	C15H22O9	346.33	4.58	Alcohols and polyols		11830
Ginsenoside Rd	C48H82O18	947.154	9.33	Terpenoids	"52705-93-8"	11783
PicrosideⅠ	C24H28O11	492.479	7.31	Phenylpropanoids and polyketides	"27409-30-9"	11750
Tyrosol	C8H10O2	138.16	5.47	Benzene and substituted derivatives	"501-94-0"	11570
Reserpine	C33H40N2O9	608.689	8.12	Alkaloids and derivatives	"50-55-5"	11560
Salvianolic acid E	C36H30O16	718.624	7.31	Phenolic acids	"142998-46-7"	11360
Maltotetraose	C24H42O21	666.578	0.996	Carbohydrates And Its Derivatives	"34612-38-9"	11260
Echinatin	C16H14O4	270.28	8.645	Chalcones and dihydrochalcones	"34221-41-5"	11180
thiamine phosphate	C12H18ClN4O4PS	380.787	0.84	Nucleotide And Its Derivates	"532-40-1"	11118
Nystose	C24H42O21	666.578	1.03	Carbohydrates And Its Derivatives	"13133-07-8"	11040
13(S)-HODE;13(S)-Hydroxyoctadeca-9Z,11E-dienoic acid	C18H32O3	296.235	12.61	Fatty Acyls	"10219-69-9"	10960
Wogonoside	C22H20O11	460.388	8.26	Flavonoids	"51059-44-0"	10900
9,17-Octadecadiene-12,14-diyne-1,11,16-triol	C18H26O3	290.397	13.78	Fatty Acyls	"211238-60-7"	10480
Alizarin	C14H8O4	240.21	9.849	Organic Acid And Its Derivatives	"72-48-0"	10320
Phytanic acid	C20H40O2	312.303	10.24	Terpenoids	"14721-66-5"	10290
12(13)-EpOME	C18H32O3	296.235	12.61	Fatty Acyls	"6799-85-5"	10270
Callistephin chloride	C21H21ClO10	468.84	5.442	Anthocyanins	"18466-51-8"	10244
(-)-Menthol	C10H20O	156.27	1.07	Terpenoids	"2216-51-5"	9946
Lysope 14:0	C19H40NO7P	425.5	11.27	Phospholipid		9891
4-Methoxycinnamic acid	C10H10O3	178	8.56	Cinnamic acids and derivatives	"830-09-1"	9826
Zearalenone	C18H22O5	318.364	10.864	Phenylpropanoids and polyketides	"17924-92-4"	9722
Chrysosplenetin B	C19H18O8	374.347	10.34	Flavonoids	"603-56-5"	9617
Spermidine derivative	C8H21N3O6	255.27	14.85	Amines		9395
Enoxolone	C30H46O4	470.68	13.62	Terpenoids	"471-53-4"	9356
Tectorigenin	C16H12O6	300.263	8.849	Isoflavonoids	"548-77-6"	9271
O-Phospho-L-Tyrosine	C9H12NO6P	261.168	0.94	Amino Acid And Derivatives	"21820-51-9"	9111
Pelargonidin 3-O-malonylhexoside	C24H23O13	519.1	7.23	Anthocyanins		8884
Leu-Pro	C11H21ClN2O3	264.749	9.91	Amino Acid And Derivatives	"87178-63-0"	8854
LysoPC 14:0 (2n isomer)	C22H46NO7P	467.3	11.36	Phospholipid		8809
beta-Nicotinamide adenine dinucleotide phosphate	C21H29N7O17P3	744.41	1.03	Nucleotide And Its Derivates	"53-59-8"	8764
MAG (18:1)	C21H40O4	356.2	15.2	Glycerolipids		8736
3,4',5-Trimethoxy-trans-stilbene	C17H18O3	270.32	12.825	Ethers	"22255-22-7"	8631
Methoxsalen	C12H8O4	216.19	9.259	Coumarins and derivatives	"298-81-7"	8614
Sinensetin	C20H20O7	372.37	9.55	Flavones and Flavonols	"2306-27-6"	8457
Phenylglyoxylic acid	C8H6O3	150.13	4.881	Benzoic acids and derivatives	"611-73-4"	8403
S-Lactoyglutathione	C13H21N3O8S	379.386	2.65	Amino Acid And Derivatives	"25138-66-3"	8352
2-Benzoxazolinone	C7H5NO2	135.12	7.03	Organoheterocyclic compounds	"59-49-4"	8156
4-Hydroxy-3-methoxyphenylglycol sulfate potassium salt	C9H11KO7S	302.343	0.92	Benzene and substituted derivatives	"71324-20-4"	7856
S-Adenosyl-methionine	C22H30N6O8S2	570.639	0.84	Nucleotide And Its Derivates	"17176-17-9"	7816
Bis(2-methyl-3-furyl)disulphide	C10H10O2S2	226.32	11.57	Organoheterocyclic compounds	"28588-75-2"	7711
Stachyose	C24H42O21	666.578	0.93	Carbohydrates And Its Derivatives	"470-55-3"	7590
Leonurine	C14H21N3O5	311.33	10.915	Alkaloids and derivatives	"24697-74-3"	7555
Wedelolactone	C16H10O7	314.246	8.229	Flavonoids	"524-12-9"	7502
Chrysoeriol O-sinapoylhexoside	C33H32O15	668	7.8	Flavonoids		7500
N-[(Tert-butoxy)carbonyl]-L-tryptophan	C16H20N2O4	304.341	18.31	Amino Acid And Derivatives	"13139-14-5"	7080
LPC(1-acyl 16:1)	C24H48NO7P	493.61	11.54	Phospholipid		7023
Rhein	C15H8O6	284.225	10.11	Anthocyanins	"478-43-3"	6955
Thymoquinone	C10H12O2	164.2	8.68	Carbonyl compounds	"490-91-5"	6677
Azetidine-2-carboxylic acid	C4H7NO2	101.1	0.86	Amino Acid And Derivatives	"2517-04-6"	6430
Zeatin riboside,trans-isomer	C15H21N5O5	351.358	1.16	Phytohormones	"28542-78-1"	6335
Capsaicin	C18H27NO3	305.41	11.071	Alkaloids and derivatives	"404-86-4"	6251
LysoPC 15:0	C23H48NO7P	481.3	11.94	Phospholipid		6183
Procyanidin B3	C30H26O12	578.142	5.15	Anthocyanins	"23567-23-9"	6097
Sucralose	C12H19Cl3O8	397.634	1.1	Carbohydrates And Its Derivatives	"56038-13-2"	5993
phosphoribosyl pyrophosphate	C5H13O14P3	196.25	0.88	Pentose phosphates		5942
Ganoderic acid A	C30H44O7	516.67	9.608	Terpenoids	"81907-62-2"	5931
alpha-Nicotinamide adenine dinucleotide	C21H27N7O14P2	663.425	1.04	Nucleotide And Its Derivates	"7298-93-3"	5902
2,3-Dimethylsuccinic acid	C6H8O4	144.042	4.53	Amino acids and derivatives	"13545-04-5"	5626
GDP-alpha-D-glucose	C16H25N5O16P2	637.34	1.02	Nucleotide And Its Derivates	"5750-57-2"	5483
Cytosine	C4H5N3O	111.1	0.875	Nucleotide And Its Derivates	"71-30-7"	5433
Pyridoxal 5'-Phosphate	C8H10NO6P	247.142	6.14	Vitamins	"54-47-7"	5281
UDP-galactose	C15H22N2Na2O17P2	610.265	0.92	Nucleotide And Its Derivates	"2956-16-3"	5037
Artemisinin	C15H22O5	282.33	18.285	Terpenoids	"63968-64-9"	4848
Maltopentaose	C30H52O26	828.726	0.99	Carbohydrates And Its Derivatives	"34620-76-3"	4752
N-Oleoyl Glycine	C20H37NO3	339.513	14.62	Organic Acid And Its Derivatives	"2601-90-3"	4752
11-cis-Retinol	C20H30O	286.452	8.15	Vitamins	"22737-96-8"	4681
Diacerein	C19H12O8	368.29	9.512	Quinones	"13739-02-1"	4663
Polyphyllin Vii	C51H84O22	1049.2	1	Saponin	"68124-04-9"	4595
UDP-D-xylose	C14H22N2O16P2	536.044	0.9	Nucleotide And Its Derivates	"3616-06-6"	4579
Daphnoretin	C19H12O7	352.3	7.39	Phenylpropanoids and polyketides	"2034-69-7"	4492
LysoPC 15:1	C23H46NO7P	479.1	11.45	Phospholipid		4471
Ginsenoside Rb1	C54H92O23	1109.3	8.63	Terpenoids	"41753-43-9"	4394
dGDP	C10H15N5O10P2	427.201	1.08	Nucleotide And Its Derivates	"3493-09-2"	4125
Myrislignan	C21H26O6	374.434	10.33	Fatty Acyls	"171485-39-5"	4111
LysoPC 16:1	C24H48NO7P	493.3	11.57	Phospholipid		3980
10-Deacetylbaccatin-III	C29H36O10	544.59	8.34	Terpenoids	"32981-86-5"	3931
Octyl gallate	C15H22O5	282.332	11.36	Benzoic acids and derivatives	"1034-01-1"	3645
Piperlongumine	C17H19NO5	317.34	9.89	Cinnamic acids and derivatives	"20069-09-4"	3613
Timosaponin A-III	C39H64O13	740.918	11.54	Saponin	"41059-79-4"	3605
Sibutramine	C17H26ClN	279.848	12.68	Benzene and substituted derivatives	"106650-56-0"	3320
Chrysophanic Acid	C15H10O4	254.24	12.817	Quinones	"481-74-3"	3312
Maltotriose	C18H32O16	504.44	0.94	Carbohydrates And Its Derivatives	"1109-28-0"	3293
Nicotinic acid adenine dinucleotide	C21H28N7O14P2	663.2	1.04	Nucleotide and its derivates		3134
Demethylnobiletin	C20H20O8	388.368	11.52	Flavones and Flavonols	"2174-59-6"	3061
Lysopc 14:0	C22H46NO7P	467.577	11.37	Phospholipid	"20559-16-4"	3039
LysoPC 16:2	C24H46NO7P	491.308	11.06	Phospholipid		3038
trans-9-Octadecenoic acid	C18H34O2	282.461	12.86	Fatty Acyls	"112-79-8"	2475
Khasianine	C39H63NO11	721.918	8	Steroids and steroid derivatives	"32449-98-2"	2442
3-Hydroxy-glabrol	C25H28O5	408.499	4.82	Flavonoids	"74148-41-7"	2357
Aloe-emodin	C15H10O5	270.24	9.97	Quinones	"481-72-1"	2307
Dihydrofolic acid	C19H21N7O6	443.413	18.3	Organic Acid And Its Derivatives	"4033-27-6"	2305
Galangin	C15H10O5	270.24	10.427	Flavones and Flavonols	"548-83-4"	2128
Deoxyadenosine	C10H13N5O3	251.242	2.78	Nucleotide And Its Derivates	"958-09-8"	1934
LysoPC 16:2 (2n isomer)	C24H46NO7P	491.3	10.88	Phospholipid		1921
LPC(1-acyl 16:2)	C24H46NO7P	491.6	10.99	Phospholipid		833

## Sheet: Table S3
The screened active ingredients of LAH
		Name	Formula	Molecular Weight	RT [min]	Class	CAS	Relative quantitative value	OB	molecule smile	Ingredient ID	DL	Related literatures
Ingredients with OB > 30%, DL ≥ 0.18	1	Pipecolic acid	C6H11NO2	129.16	1.042	Amino Acid And Derivatives	"535-75-1"	619800000	66.1439	CC(C)(C(=O)OC)[N+]#[C-]	HBIN021642	0.415
	2	Gallic acid	C7H6O5	170.12	2.84	Benzoic acids and derivatives	"149-91-7"	526000000	31.6913	C1=C(C=C(C(=C1O)O)O)C(=O)O	HBIN007288	0.466
	3	Luteolin-4'-O-glucoside	C21H20O11	448.101	6.8	Flavonoids	"6920-38-3"	442400000	35.9435	C1=CC(=C(C=C1C2=CC(=O)C3=C(C=C(C=C3O2)O)O)O)OC4C(C(C(C(O4)CO)O)O)O	MOL000527	0.34
	4	Eriodictyol	C15H12O6	288.252	7.999	Flavanones	"552-58-9"	384300000	71.7927	C1C(OC2=CC(=CC(=C2C1=O)O)O)C3=CC(=C(C=C3)O)O	HBIN025593	0.599
	5	Butin	C15H12O5	272.069	8.61	Flavanones	"492-14-8"	356700000	69.9391	C1C(OC2=C(C1=O)C=CC(=C2)O)C3=CC(=C(C=C3)O)O	HBIN019094	0.694
	6	Naringenin	C15H12O5	272.25	8.683	Flavanones	"480-41-1"	351900000	59.2939	C1C(OC2=CC(=CC(=C2C1=O)O)O)C3=CC=C(C=C3)O	HBIN036366	0.742
	7	Tryptamine	C10H12N2	160.22	5.205	Indoles and derivatives	"61-54-1"	304000000	32.0775	C1=CC=C2C(=C1)C(=CN2)CCN	HBIN047276	0.687
	8	N-Feruloyltyramine	C18H19NO4	313.348	7.92	Phenols And Its Derivatives	"65646-26-6"	277900000	86.7122	COC1=C(C=CC(=C1)C=CC(=O)NCCC2=CC=C(C=C2)O)O	HBIN035808	0.717
	9	Morin	C15H10O7	302.043	8.05	Flavonoids	"6472-38-4"	236000000	46.2296	C1=CC(=C(C=C1O)O)C2=C(C(=O)C3=C(C=C(C=C3O2)O)O)O	HBIN035746	0.54
	10	Feruloyltyramine	C18H19NO4	313	7.87	Cinnamic acids and derivatives	"66648-43-9"	211800000	86.7122	COC1=C(C=CC(=C1)C=CC(=O)NCCC2=CC=C(C=C2)O)O	HBIN035808	0.717
	11	Betaine	C5H11NO2	117.15	0.907	Alkaloids and derivatives	"107-43-7"	133000000	40.9223	C[N+](C)(C)CC(=O)[O-]	HBIN018163	0.445
	12	Quercetin	C15H10O7	302.236	8.96	Flavones and Flavonols	"117-39-5"	98800000	46.4333	C1=CC(=C(C=C1C2=C(C(=O)C3=C(C=C(C=C3O2)O)O)O)O)O	HBIN041495	0.506
	13	Citric acid	C6H8O7	192.12	1.516	Tca Cycle	"77-92-9"	88680000	56.2199	C(C(=O)O)C(CC(=O)O)(C(=O)O)O	HBIN020984	0.397
	14	Elemol	C15H26O	222.198	10.14	Terpenoids	"639-99-6"	34540000	39.2717	CC(=C)C1CC(CCC1(C)C=C)C(C)(C)O	HBIN024978	0.722
	15	Taxifolin	C15H12O7	304.25	6.885	Flavonoids	"480-18-2"	31800000	57.8416	C1=CC(=C(C=C1C2C(C(=O)C3=C(C=C(C=C3O2)O)O)O)O)O	HBIN045672	0.505
	16	Pyridoxine	C8H11NO3	169.178	1.53	Vitamins	"65-23-6"	27440000	61.5404	CC1=NC=C(C(=C1O)CO)CO	HBIN048045	0.558
	17	Caffeic acid	C9H8O4	180.16	5.801	Cinnamic acids and derivatives	"331-39-5"	22890000	54.9705	C1=CC(=C(C=C1C=CC(=O)O)O)O	HBIN019296	0.475
	18	Nardosinone	C15H22O3	250.333	11.12	Terpenoids	"23720-80-1"	22120000	66.3392	CC1CCC=C2C1(C3C(CC2=O)OOC3(C)C)C	HBIN036357	0.618
	19	Hirsuteine	C22H26N2O3	366.46	4.86	Alkaloids and derivatives	"35467-43-7"	21750000	41.64	COC=C(C1CC2C3=C(CCN2CC1C=C)C4=CC=CC=C4N3)C(=O)OC	HBIN021567	0.382
	20	Kaempferol	C15H10O6	286.24	8.811	Flavones and Flavonols	"520-18-3"	21590000	41.8822	C1=CC(=CC=C1C2=C(C(=O)C3=C(C=C(C=C3O2)O)O)O)O	HBIN031753	0.637
	21	Laricitrin	C16H12O8	332.262	2.6	Flavones and Flavonols	"53472-37-0"	21570000	35.381	COC1=CC(=CC(=C1O)O)C2=C(C(=O)C3=C(C=C(C=C3O2)O)O)O	HBIN032682	0.34
	22	Hesperetin	C16H14O6	302.27	8.972	Flavanones	"520-33-2"	19400000	70.3121	COC1=C(C=C(C=C1)C2CC(=O)C3=C(C=C(C=C3O2)O)O)O	HBIN029190	0.788
	23	Adenine	C5H5N5	135.127	1.032	Purines and purine derivatives	"73-24-5"	17530000	62.8058	C1=NC2=NC=NC(=C2N1)N	HBIN014684	0.513
	24	Trigonelline	C7H7NO2	137.136	1	Alkaloids and derivatives	"535-83-1"	14010000	60.07	C[N+]1=CC=CC(=C1)C(=O)[O-]	HBIN047060	0.494
	25	Salicylic acid	C7H6O3	138.12	7.67	Phytohormones	"69-72-7"	13850000	32.127	C1=CC=C(C(=C1)C(=O)O)[O-]	HBIN042852	0.613
	26	Uracil	C4H4N2O2	112.09	1.47	Nucleotide And Its Derivates	"66-22-8"	12960000	42.5256	C1=CNC(=O)NC1=O	HBIN047561	0.421
	27	2,6-Dihydroxybenzoic acid	C7H6O4	154.12	6.13	Benzoic acids and derivatives	"303-07-1"	10930000	75.405	C1=CC(=C(C(=C1)O)C(=O)O)O	HBIN028409	0.563
	28	p-Coumaric Acid	C9H8O3	164.16	6.549	Cinnamic acids and derivatives	"501-98-4"	9627000	43.2902	C1=CC(=CC=C1C=CC(=O)S)O	HBIN038995	0.654
	29	3,5-Dihydroxybenzoic acid	C7H6O4	154.12	4.461	Benzoic acids and derivatives	"99-10-5"	9553000	69.3378	C1=C(C=C(C=C1O)O)C(=O)O	HBIN011491	0.563
	30	Hypoxanthine	C5H4N4O	136.11	1.509	Purines and purine derivatives	"68-94-0"	9308000	52.2914	C1=NC2=C(N1)C(=O)NC=N2	HBIN029645	0.503
	31	Quinic acid	C7H12O6	192.17	0.998	Alcohols and polyols	"77-95-2"	9295000	55.9242	C1C(C(C(CC1(C(=O)O)O)O)O)O	HBIN041751	0.317
	32	beta-Carotene	C40H56	536.873	18.26	Terpenoids	"7235-40-7"	8030000	37.1843	CC1=C(C(CCC1)(C)C)C=CC(=CC=CC(=CC=CC=C(C)C=CC=C(C)C=CC2=C(CCCC2(C)C)C)C)C	HBIN018006	0.244
	33	3-Hydroxycinnamic acid	C9H8O3	164.16	6.98	Cinnamic acids and derivatives	"14755-02-3"	7734000	49.5382	C1=CC(=CC(=C1)O)C=CC(=O)O	HBIN034595	0.654
	34	Luteolin	C15H10O6	286.24	8.06	Flavones and Flavonols	"491-70-3"	7268000	36.1626	C1=CC(=C(C=C1C2=CC(=O)C3=C(C=C(C=C3O2)O)O)O)O	HBIN033803	0.598
	35	D-Galactose	C6H12O6	180.16	0.9	Carbohydrates And Its Derivatives	"59-23-4"	6817000	47.8145	C(C(C(C(C(C=O)O)O)O)O)O	HBIN015101	0.305
	36	Shikimic Acid	C7H10O5	174.15	1.038	Alcohols and polyols	"138-59-0"	6547000	46.236	CC(C)(C)OC(=O)N1C2=C(C=N1)C(=CC=C2)Br	HBIN044183	0.402
	37	Fustin	C15H12O6	288.252	5.89	Flavanones	"20725-03-5"	6404000	50.9061	C1=CC(=C(C=C1C2C(C(=O)C3=C(O2)C=C(C=C3)O)O)O)O	HBIN026940	0.24
	38	p-Hydroxy-cinnamic acid	C9H8O3	164.16	6.531	Cinnamic acids and derivatives	"7400-08-0"	6346000	43.2902	C1=CC(=CC=C1C=CC(=O)S)O	HBIN038995	0.654
	39	L-Asparagine	C4H8N2O3	132.12	0.843	Amino Acid And Derivatives	"70-47-3"	5941000	83.9576	C(C(C(=O)O)N)C(=O)N	HBIN021802	0.36
	40	Liquiritin	C21H22O9	418.39	6.98	Flavanones	"551-15-5"	5124000	65.6901	C1C(OC2=C(C1=O)C=CC(=C2)O)C3=CC=C(C=C3)OC4C(C(C(C(O4)CO)O)O)O	HBIN033383	0.484
	41	Spermidine	C7H19N3	145.246	0.68	Amines	"124-20-9"	4556000	45.4098	C(CCNCCCN)CN	HBIN044482	0.423
	42	Histamine	C5H9N3	111.145	1.04	Amines	"51-45-6"	4206000	44.1042	C1=C(NC=N1)CCN	HBIN029438	0.512
	43	Longifolene	C15H24	204.35	9.751	Terpenoids	"475-20-7"	3797000	44.0737	CC1(CCCC2(C3C1C(C2=C)CC3)C)C	HBIN031661	0.519
	44	2,4-Dihydroxybenzoic acid	C7H6O4	154.12	4.623	Organic Acid And Its Derivatives	"89-86-1"	3672000	88.184	C1=CC(=C(C=C1O)O)C(=O)O	HBIN024349	0.53
	45	7-O-Methyleriodictyol	C16H14O6	302.079	8.86	Flavonoids	"51857-11-5"	3609000	56.5614	COC1=CC(=C2C(=O)CC(OC2=C1)C3=CC(=C(C=C3)O)O)O	HBIN013403	0.27
	46	Lactic acid	C3H6O3	90.078	1.48	Organic Acid And Its Derivatives	"50-21-5"	3346000	44.5061	CC(C(=O)O)O	HBIN024298	0.461
	47	Eucommiol	C9H16O4	188.105	7.31	Terpenoids	"55930-44-4"	3198000	40.1671	C1C(C(C(=C1CO)CO)CCO)O	HBIN026026	0.42
	48	(+)-Catechin	C15H14O6	290.27	5.37	Catechin derivatives	"154-23-4"	3157000	54.8264	C1C(C(OC2=CC(=CC(=C21)O)O)C3=CC(=C(C=C3)O)O)O	HBIN019921	0.514
	49	Apigenin	C15H10O5	270.24	8.7	Flavones and Flavonols	"520-36-5"	3018000	23.0622	C1=CC(=CC=C1C2=CC(=O)C3=C(C=C(C=C3O2)O)O)O	HBIN016408	0.74
	50	Paederoside	C18H22O11S	446.43	5.89	Carbohydrates And Its Derivatives	"20547-45-9"	2755000	57.19	CSC(=O)OCC1=CC2C3C1C(OC=C3C(=O)O2)OC4C(C(C(C(O4)CO)O)O)O	HBIN038583	0.76
	51	Plantagoside	C21H22O12	466.398	6.09	Flavanones	"78708-33-5"	2636000	58.1206	C1C(OC2=CC(=CC(=C2C1=O)O)O)C3=CC(=C(C(=C3)O)O)O	HBIN023997	0.279
	52	Diosmetin	C16H12O6	300.26	8.911	Flavones and Flavonols	"520-34-3"	2330000	31.1379	COC1=C(C=C(C=C1)C2=CC(=O)C3=C(C=C(C=C3O2)O)O)O	HBIN024184	0.788
	53	Daphnetin	C9H6O4	178.14	6.126	Coumarins and derivatives	"486-35-1"	2322000	24.2259	C1=CC(=C(C2=C1C=CC(=O)O2)O)O	HBIN022681	0.358
	54	Methyl Benzoate	C8H8O2	136.148	1.84	Benzoic acids and derivatives	"93-58-3"	2227000	45.9896	COC(=O)C1=CC=CC=C1	HBIN021138	0.578
	55	Nicotinic Acid	C6H5NO2	123.11	1.478	Vitamins	"59-67-6"	2217000	47.6453	C1=CC(=CN=C1)C(=O)O	HBIN036907	0.584
	56	Vanillic acid	C8H8O4	168.15	5.901	Organic Acid And Its Derivatives	"121-34-6"	2170000	35.4724	COC1=C(C=CC(=C1)C(=O)O)O	HBIN047738	0.696
	57	6-Gingerol	C17H26O4	294.39	10.748	Phenols And Its Derivatives	"23513-14-6"	1947000	35.6385	CCCCCC(CC(=O)CCC1=CC(=C(C=C1)O)OC)O	HBIN012366	0.691
	58	Crocetin	C20H24O4	328.408	8.79	Terpenoids	"27876-94-4"	1801000	35.2964	CC(=CC=CC=C(C)C=CC=C(C)C(=O)O)C=CC=C(C)C(=O)O	HBIN021703	0.503
	59	3,4-Dihydroxybenzaldehyde	C7H6O3	138.12	5.306	Phenols And Its Derivatives	"139-85-5"	1737000	38.3495	C1=CC(=C(C=C1C=O)O)O	HBIN040905	0.613
	60	Pyruvic Acid	C3H4O3	88.062	4.88	Tca Cycle	"127-17-3"	1711000	54.4616	CC(=O)C(=O)O	HBIN041351	0.446
	61	Nodakenin	C20H24O9	408.399	6.909	Phenylpropanoids	"495-31-8"	1628000	57.1202	CC(C)(C1CC2=C(O1)C=C3C(=C2)C=CC(=O)O3)OC4C(C(C(C(O4)CO)O)O)O	HBIN037195	0.409
	62	Phthalic anhydride	C8H4O3	148	11.61	Organoheterocyclic compounds	"85-44-9"	1572000	47.3129	C1=CC=C2C(=C1)C(=O)OC2=O	HBIN025801	0.411
	63	Homogentisic Acid	C8H8O4	168.15	4.059	Organic Acid And Its Derivatives	"451-13-8"	1506000	92.44	C1=CC(=C(C=C1O)CC(=O)O)O	HBIN038091	0.576
	64	Hyoscyamine	C17H23NO3	289.37	6.086	Alkaloids and derivatives	"101-31-5"	1476000	45.9706	CN1C2CCC1CC(C2)OC(=O)C(CO)C3=CC=CC=C3	HBIN037892	0.839
	65	Abscisic Acid	C15H20O4	264.32	8.13	Phytohormones	"21293-29-8"	1420000	63.6722	CC1=CC(=O)CC(C1(C=CC(=CC(=O)O)C)O)(C)C	HBIN014230	0.605
	66	Astilbin	C21H22O11	450.39	6.745	Flavonoids	"29838-67-3"	1413000	36.462	CC1C(C(C(C(O1)OC2C(OC3=CC(=CC(=C3C2=O)O)O)C4=CC(=C(C=C4)O)O)O)O)O	HBIN017200	0.325
	67	Coniferin	C16H22O8	342.132	0.97	Carbohydrates And Its Derivatives	"531-29-3"	1312000	31.11	COC1=C(C=CC(=C1)C=CCO)OC2C(C(C(C(O2)CO)O)O)O	SMIT00408	0.468
	68	Allicin	C6H10OS2	162.27	7.57	Organic Acid And Its Derivatives	"539-86-6"	1246000	78.4133	C=CCSS(=O)CC=C	HBIN015200	0.458
	69	Nerol	C10H18O	154.249	9.95	Terpenoids	"106-25-2"	1228000	35.6574	CC(=CCCC(=CCO)C)C	HBIN036795	0.617
	70	Diosgenin	C27H42O3	414.621	11.39	Terpene	"512-04-9"	1139000	80.8779	CC1CCC2(C(C3C(O2)CC4C3(CCC5C4CC=C6C5(CCC(C6)O)C)C)C)OC1	HBIN024164	0.587
	71	Coptisine	C19H14NO4	320.325	7.217	Alkaloids and derivatives	"3486-66-6"	1139000	30.6719	C1C[N+]2=C(C=C3C=CC4=C(C3=C2)OCO4)C5=CC6=C(C=C51)OCO6	HBIN021430	0.591
	72	Ephedrine	C10H15NO	165.235	4.93	Alkaloids and derivatives	"299-42-3"	1123000	43.3481	CC(C(C1=CC=CC=C1)O)NC	HBIN024821	0.706
	73	Pinocembrin	C15H12O4	256.25	10.372	Flavanones	"480-39-7"	1103000	57.5625	C1C(OC2=CC(=CC(=C2C1=O)O)O)C3=CC=CC=C3	HBIN039998	0.823
	74	Atropine	C17H23NO3	289.369	6.05	Alkaloids and derivatives	"51-55-8"	1059000	34.5279	CN1C2CCC1CC(C2)OC(=O)C(CO)C3=CC=CC=C3	HBIN017334	0.839
Ingredients with OB < 30% or DL < 0.18, but their anti-inflammatory effects have been demonstrated in the literatures.	75	Myricetin	C15H10O8	318.24	7.34	Flavones and Flavonols	"529-44-2"	355900000	13.7483	C1=C(C=C(C(=C1O)O)O)C2=C(C(=O)C3=C(C=C(C=C3O2)O)O)O	HBIN036092	0.432	[1] Song X , Tan L , Wang M , et al. Myricetin: A review of the most recent research[J]. Biomedicine & Pharmacotherapy, 2021, 134:111017.
													[2] Pluta R , Januszewski S , Czuczwar S J . Myricetin as a Promising Molecule for the Treatment of Post-Ischemic Brain Neurodegeneration[J]. Nutrients, 2021, 13(2):342.
	76	Astragalin	C21H20O11	448.38	7.24	Flavones and Flavonols	"480-10-4"	311600000	14.0268	C1=CC(=CC=C1C2=C(C(=O)C3=C(C=C(C=C3O2)O)O)OC4C(C(C(C(O4)CO)O)O)O)O	HBIN017212	0.332	[1] Yang M , Li W Y , J Xie, et al. Astragalin Inhibits the Proliferation and Migration of Human Colon Cancer HCT116 Cells by Regulating the NF-κB Signaling Pathway[J]. Frontiers in Pharmacology, 2021, 12:639256.
													[2] Kim Y H , Choi Y J , Kang M K , et al. Astragalin Inhibits Allergic Inflammation and Airway Thickening in Ovalbumin-Challenged Mice[J]. Journal of Agricultural & Food Chemistry, 2017, 65(4):836-845.
	77	Quercetin-3'-O-glucoside	C21H20O12	464.382	6.53	Flavones and Flavonols		168800000		C1=CC(=C(C=C1C2=C(C(=O)C3=C(C=C(C=C3O2)O)O)OC4C(C(C(C(O4)CO)O)O)O)O)O	HBIN041649	0.285	[1] Amroun D , Hamoudi M , Khennouf S , et al. In-vivo anti-inflammatory activity and safety assessment of the aqueous extract of Algerian Erica arborea L. (Ericaceae) aerial parts[J]. Journal of Ethnopharmacology, 2021, 271:113881.
													[2] Pinheiro R P , Moraes M A , Santos B , et al. Identification of compounds from Palicourea rigida leaves with topical anti-inflammatory potential using experimental models[J]. Inflammopharmacology, 2017.
	78	Hyperoside	C21H20O12	464.38	6.554	Flavones and Flavonols	"482-36-0"	90510000	6.94	C1=CC(=C(C=C1C2=C(C(=O)C3=C(C=C(C=C3O2)O)O)OC4C(C(C(C(O4)CO)O)O)O)O)O	HBIN029837	0.77	[1] Seon-A. J , Won P D , Hwa S E , et al. Hyperoside suppresses tumor necrosis factor 伪-mediated vascular inflammatory responses by downregulating mitogen-activated protein kinases and nuclear factor-魏B signaling[J]. Chemico-Biological Interactions, 2018, 294:S0009279718306689-.
													[2] J Huang, Tong X , Zhang L , et al. Hyperoside Attenuates Bleomycin-Induced Pulmonary Fibrosis Development in Mice[J]. Frontiers in Pharmacology, 2020, 11:550955.
	79	Quercitrin	C21H20O11	448.38	7.24	Flavones and Flavonols	"522-12-3"	47530000	4.03765	CC1C(C(C(C(O1)OC2=C(OC3=CC(=CC(=C3C2=O)O)O)C4=CC(=C(C=C4)O)O)O)O)O	HBIN041726	0.326	[1] Hur H J , Jeong Y H , Sang H L , et al. Quercitrin Ameliorates Hyperlipidemia and Hepatic Steatosis in Ovariectomized Mice[J]. Life, 2020, 10(10):243.
	80	(-)-epigallocatechin	C15H14O7	306.27	5.098	Catechin derivatives	"970-74-1"	34390000	24.1824	C1C(C(OC2=CC(=CC(=C21)O)O)C3=CC(=C(C(=C3)O)O)O)O	HBIN025344	0.514	[1] Osuntokun O T , Ao O , Idowu T O . Assessment of Nephrotoxicity, Anti-Inflammatory and Antioxidant Properties of Epigallocatechin, Epicatechin and Stigmasterol Phytosterol (Synergy) Derived from Ethyl Acetate Stem Bark Extract of Spondias Mombin on Wistar Rats Using Moleculat Method of Analysis.Journal of Molecular Microbiology, 2017, 1(15):1-11.
	81	Protocatechuic acid	C7H6O4	154.12	4.571	Phenols And Its Derivatives	"99-50-3"	30860000	25.3665	C1=CC(=C(C=C1C(=O)O)O)[O-]	HBIN040908	0.527	[1] Y Liu, Wang X , Pang J , et al. Protocatechuic Acid Attenuates Atherosclerosis by Inhibiting M1 and Promoting M2 Macrophage Polarization[J]. Journal of Agricultural and Food Chemistry, 2018, 67(3).
	82	Avicularin	C20H18O11	434.085	6.78	Flavonoids	"572-30-5"	29940000	2.06102	C1=CC(=C(C=C1C2=C(C(=O)C3=C(C=C(C=C3O2)O)O)OC4C(C(C(O4)CO)O)O)O)O	HBIN017408	0.326	[1] Patel D K , Patel K . Therapeutic Importance of Avicularin for the Treatment of Liver Inflammatory Disorders[J]. Metabolism, 2021, 116:154549.
	83	Acetylcholine	C7H16NO2	146.118	1.02	Cholines	"60-31-1"	24160000	27.7991	CC(=O)OCC[N+](C)(C)C	HBIN014467	0.368	[1] Li L , Liu Z , Jiang Y Y , et al. Acetylcholine suppresses microglial inflammatory response via α7nAChR to protect hippocampal neurons[J]. Journal of Integrative Neuroscience, 2019, 18(1):51-56.
													[2] Mira K , Andreas H , Sigrid W , et al. ATP-mediated inflammasome activation is efficiently inhibited by acetylcholine[J]. Frontiers in Immunology, 2013, 4:21-29.
	84	Isoquercitrin	C21H20O12	464.38	6.596	Flavones and Flavonols	"482-35-9"	180000000	3.85948	C1=CC(=C(C=C1C2=C(C(=O)C3=C(C=C(C=C3O2)O)O)OCC4C(C(C(C(O4)O)O)O)O)O)O	HBIN031100	0.275	[1] Shen Y, Zhang Q, Huang Z, Zhu J, Qiu J, Ma W, Yang X, Ding F, Sun H. Isoquercitrin Delays Denervated Soleus Muscle Atrophy by Inhibiting Oxidative Stress and Inflammation. Front Physiol. 2020.11:988. doi: 10.3389/fphys.2020.00988.
													[2] Lee E H , Park H J , Jung H Y , et al. Isoquercitrin isolated from newly bred Green ball apple peel in lipopolysaccharide-stimulated macrophage regulates NF-κB inflammatory pathways and cytokines[J]. 3 Biotech, 2022, 12(4):1-13.
	85	Paeonol	C9H10O3	166.177	4.08	Ketones	"552-41-0"	12860000	28.7872	CC(=O)C1=C(C=C(C=C1)OC)O	HBIN038627	0.674	[1] Pourmohammadi, S., Roghani, M., Kiasalari, Z. et al. Paeonol Ameliorates Cuprizone-Induced Hippocampal Demyelination and Cognitive Deficits through Inhibition of Oxidative and Inflammatory Events. J Mol Neurosci 72, 748–758 (2022). https://doi.org/10.1007/s12031-021-01951-2
	86	Rutin	C27H30O16	610.518	6.451	Flavones and Flavonols	"153-18-4"	12070000	3.20153	CC1C(C(C(C(O1)OCC2C(C(C(C(O2)OC3=C(OC4=CC(=CC(=C4C3=O)O)O)C5=CC(=C(C=C5)O)O)O)O)O)O)O)O	HBIN042670	0.173	[1] Song HL, Zhang X, Wang WZ, Liu RH, Zhao K, Liu MY, Gong WM, Ning B. Neuroprotective mechanisms of rutin for spinal cord injury through anti-oxidation and anti-inflammation and inhibition of p38 mitogen activated protein kinase pathway. Neural Regen Res. 2018 Jan;13(1):128-134. doi: 10.4103/1673-5374.217349.
	87	Sophoricoside	C21H20O10	432.38	7.038	Isoflavonoids	"152-95-4"	6211000	10.4205	C1=CC(=CC=C1C2=COC3=CC(=CC(=C3C2=O)O)O)OC4C(C(C(C(O4)CO)O)O)O	HBIN044393	0.393	[1] Wu Y X , Zeng S , Wan B B , et al. Sophoricoside attenuates lipopolysaccharide-induced acute lung injury by activating the AMPK/Nrf2 signaling axis[J]. International Immunopharmacology, 2020, 90(10058):107187.
													[2] Kim BH, Lee S. Sophoricoside from Styphnolobium japonicum improves experimental atopic dermatitis in mice. Phytomedicine. 2021 Feb;82:153463. doi: 10.1016/j.phymed.2021.153463.
	88	Esculetin	C9H6O4	178.14	5.832	Coumarins and derivatives	"305-01-1"	5006000	22.9689	C1=CC(=O)OC2=CC(=C(C=C21)O)O	HBIN025796	0.358	[1] Cheng Y J , Tian X L , Zeng Y Z , et al. Esculetin protects against early sepsis via attenuating inflammation by inhibiting NF-κB and STAT1/STAT3 signaling[J]. Chinese Journal of Natural Medicines, 2021, 19(6):432-441.
	89	Orientin	C21H20O11	448.377	6.25	Flavones and Flavonols	"28608-75-5"	3365000	1.78986	C1=CC(=C(C=C1C2=CC(=O)C3=C(O2)C(=C(C=C3O)O)C4C(C(C(C(O4)CO)O)O)O)O)O	HBIN038267	0.286	[1] Xiao Q , Cui Y , Zhao Y , et al. Orientin relieves lipopolysaccharide-induced acute lung injury in mice: The involvement of its anti-inflammatory and anti-oxidant properties[J]. International Immunopharmacology, 2020, 90:107189.
	90	Esculin	C15H16O9	340.28	5.145	Coumarins and derivatives	"531-75-9"	2771000	16.1774	C1=CC(=O)OC2=CC(=C(C=C21)OC3C(C(C(C(O3)CO)O)O)O)O	HBIN013249	0.362	[1] Song Y, Wang X, Qin S, Zhou S, Li J, Gao Y. Esculin ameliorates cognitive impairment in experimental diabetic nephropathy and induces anti-oxidative stress and anti-inflammatory effects via the MAPK pathway. Mol Med Rep. 2018 May;17(5):7395-7402. doi: 10.3892/mmr.2018.8727.
	91	Fisetin	C15H10O6	286.24	7.417	Flavones and Flavonols	"528-48-3"	2533000	52.5957	C1=CC(=C(C=C1C2=C(C(=O)C3=C(O2)C=C(C=C3)O)O)O)O	HBIN026506	0.021	[1] Ren Q , Tao S , Guo F , et al. Natural flavonol fisetin attenuated hyperuricemic nephropathy via inhibiting IL-6/JAK2/STAT3 and TGF-β/SMAD3 signaling[J]. Phytomedicine, 2021:153552.
	92	Schaftoside	C26H28O14	564.492	6.074	Flavones and Flavonols	"51938-32-0"	2501537	7.88283	C1C(C(C(C(O1)C2=C3C(=C(C(=C2O)C4C(C(C(C(O4)CO)O)O)O)O)C(=O)C=C(O3)C5=CC=C(C=C5)O)O)O)O	HBIN043316	0.183	[1] Liu M , Zhang G , Song M , et al. Activation of FXR by schaftoside ameliorates APAP-induced hepatotoxicity by modulating oxidative stress and inflammation[J]. Antioxidants and Redox Signaling, 2020, 33(2).
	93	(+)-Anwulignan	C20H24O4	328.408	6.42	Lignans	"107534-93-0"	2028000	23.6075	CC(CC1=CC2=C(C=C1)OCO2)C(C)CC3=CC(=C(C=C3)O)OC	HBIN016390	0.793	[1] Zhang X Y , Wei Z J , Qiao W L , et al. Discovery of cyclooxygenase-2 inhibitors from Kadsura coccinea by affinity ultrafiltration mass spectrometry and the anti-inflammatory activity[J]. Fitoterapia, 2021, 151:104872.
	94	Emodin	C15H10O5	270.24	11.453	Quinones	"518-82-1"	1619000	24.3983	CC1=CC2=C(C(=C1)O)C(=O)C3=C(C2=O)C=C(C=C3O)O	HBIN025041	0.683	[1] Oliveira M , Souza I , Brasil F B . Mitochondrial Protection and Anti-inflammatory Effects Induced by Emodin in the Human Neuroblastoma SH-SY5Y Cells Exposed to Hydrogen Peroxide: Involvement of the AMPK/Nrf2 Signaling Pathway[J]. Neurochemical Research, 2021, 46(3):482-493.
	95	Senkyunolide H	C12H16O4	224.257	9.5	Organoheterocyclic compounds	"94596-27-7"	1107000	26.7812	CCCC=C1C2=C(C(C(CC2)O)O)C(=O)O1	HBIN009767	0.694	[1] Han L, Liu DL, Zeng QK, Shi MQ, Zhao LX, He Q, Kuang X, Du JR. The neuroprotective effects and probable mechanisms of Ligustilide and its degradative products on intracerebral hemorrhage in mice. Int Immunopharmacol. 2018 Oct;63:43-57. doi: 10.1016/j.intimp.2018.06.045.
	96	Naringin	C27H32O14	580.53	6.979	Flavanones	"10236-47-2"	1091000	6.91782	CC1C(C(C(C(O1)OC2C(C(C(OC2OC3=CC(=C4C(=O)CC(OC4=C3)C5=CC=C(C=C5)O)O)CO)O)O)O)O)O	HBIN036380	0.217	[1] Mohanty S , Sahoo A K , Konkimalla V B , et al. Naringin in Combination with Isothiocyanates as Liposomal Formulations Potentiates the Anti-inflammatory Activity in Different Acute and Chronic Animal Models of Rheumatoid Arthritis[J]. ACS Omega, 2020.5(43):28319-28332.

## Sheet: Table S4
Results of PPI network analysis
#node1	node2	node1_string_id	node2_string_id	combined_score
ABCB1	NR3C1	9606.ENSP00000478255	9606.ENSP00000231509	0.4
ABCB1	ABCG2	9606.ENSP00000478255	9606.ENSP00000237612	0.518
ABCB1	SLC6A4	9606.ENSP00000478255	9606.ENSP00000261707	0.457
ABCB1	MAPK3	9606.ENSP00000478255	9606.ENSP00000263025	0.441
ABCB1	STAT3	9606.ENSP00000478255	9606.ENSP00000264657	0.465
ABCB1	ERBB2	9606.ENSP00000478255	9606.ENSP00000269571	0.568
ABCB1	EGFR	9606.ENSP00000478255	9606.ENSP00000275493	0.694
ABCB1	SLC22A9	9606.ENSP00000478255	9606.ENSP00000279178	0.472
ABCB1	AKR1B1	9606.ENSP00000478255	9606.ENSP00000285930	0.571
ABCB1	HMGCR	9606.ENSP00000478255	9606.ENSP00000287936	0.554
ABCB1	ALDH1A1	9606.ENSP00000478255	9606.ENSP00000297785	0.556
ABCB1	SLC22A11	9606.ENSP00000478255	9606.ENSP00000301891	0.461
ABCB1	BCL2L1	9606.ENSP00000478255	9606.ENSP00000302564	0.501
ABCB1	UGT1A6	9606.ENSP00000478255	9606.ENSP00000303174	0.696
ABCB1	UGT2B7	9606.ENSP00000478255	9606.ENSP00000304811	0.688
ABCB1	GSTM1	9606.ENSP00000478255	9606.ENSP00000311469	0.505
ABCB1	TYMS	9606.ENSP00000478255	9606.ENSP00000315644	0.618
ABCB1	CYP1A2	9606.ENSP00000478255	9606.ENSP00000342007	0.64
ABCB1	UGT1A9	9606.ENSP00000478255	9606.ENSP00000346768	0.535
ABCB1	CES1	9606.ENSP00000478255	9606.ENSP00000353720	0.406
ABCB1	CYP2D6	9606.ENSP00000478255	9606.ENSP00000353820	0.748
ABCB1	COMT	9606.ENSP00000478255	9606.ENSP00000354511	0.606
ABCB1	PTGS2	9606.ENSP00000478255	9606.ENSP00000356438	0.426
ABCB1	NR1I3	9606.ENSP00000478255	9606.ENSP00000356959	0.621
ABCB1	DPYD	9606.ENSP00000478255	9606.ENSP00000359211	0.532
ABCB1	ABCC2	9606.ENSP00000478255	9606.ENSP00000359478	0.407
ABCB1	CYP2J2	9606.ENSP00000478255	9606.ENSP00000360247	0.416
ABCB1	JUN	9606.ENSP00000478255	9606.ENSP00000360266	0.419
ABCB1	UGT1A4	9606.ENSP00000478255	9606.ENSP00000362508	0.4
ABCB1	UGT1A1	9606.ENSP00000478255	9606.ENSP00000362549	0.692
ABCB1	SLC22A6	9606.ENSP00000478255	9606.ENSP00000367102	0.624
ABCB1	CYP1A1	9606.ENSP00000478255	9606.ENSP00000369050	0.554
ABCB1	ABCC1	9606.ENSP00000478255	9606.ENSP00000382342	0.417
ABCB1	RELA	9606.ENSP00000478255	9606.ENSP00000384273	0.413
ABCB1	ESR1	9606.ENSP00000478255	9606.ENSP00000405330	0.478
ABCB1	UGT1A3	9606.ENSP00000478255	9606.ENSP00000418532	0.448
ABCB1	HTR2A	9606.ENSP00000478255	9606.ENSP00000437737	0.402
ABCB1	HIF1A	9606.ENSP00000478255	9606.ENSP00000437955	0.603
ABCB1	NR1H4	9606.ENSP00000478255	9606.ENSP00000447149	0.408
ABCB1	AKT1	9606.ENSP00000478255	9606.ENSP00000451828	0.636
ABCB1	CYP1B1	9606.ENSP00000478255	9606.ENSP00000478561	0.481
ABCC1	ABCG2	9606.ENSP00000382342	9606.ENSP00000237612	0.932
ABCC1	SPHK2	9606.ENSP00000382342	9606.ENSP00000245222	0.515
ABCC1	CSNK2A2	9606.ENSP00000382342	9606.ENSP00000262506	0.516
ABCC1	ERBB2	9606.ENSP00000382342	9606.ENSP00000269571	0.417
ABCC1	EGFR	9606.ENSP00000382342	9606.ENSP00000275493	0.478
ABCC1	SLC22A9	9606.ENSP00000382342	9606.ENSP00000279178	0.429
ABCC1	ALDH1A1	9606.ENSP00000382342	9606.ENSP00000297785	0.414
ABCC1	SLC22A11	9606.ENSP00000382342	9606.ENSP00000301891	0.429
ABCC1	UGT1A6	9606.ENSP00000382342	9606.ENSP00000303174	0.491
ABCC1	PRKCB	9606.ENSP00000382342	9606.ENSP00000305355	0.402
ABCC1	TYMS	9606.ENSP00000382342	9606.ENSP00000315644	0.504
ABCC1	CYP2D6	9606.ENSP00000382342	9606.ENSP00000353820	0.407
ABCC1	DPYD	9606.ENSP00000382342	9606.ENSP00000359211	0.421
ABCC1	UGT1A1	9606.ENSP00000382342	9606.ENSP00000362549	0.489
ABCC1	SLC22A6	9606.ENSP00000382342	9606.ENSP00000367102	0.498
ABCC1	AKT1	9606.ENSP00000382342	9606.ENSP00000451828	0.49
ABCC2	ABCG2	9606.ENSP00000359478	9606.ENSP00000237612	0.903
ABCC2	SLC22A9	9606.ENSP00000359478	9606.ENSP00000279178	0.585
ABCC2	SLC22A11	9606.ENSP00000359478	9606.ENSP00000301891	0.584
ABCC2	UGT1A6	9606.ENSP00000359478	9606.ENSP00000303174	0.779
ABCC2	UGT2B7	9606.ENSP00000359478	9606.ENSP00000304811	0.681
ABCC2	GSTM1	9606.ENSP00000359478	9606.ENSP00000311469	0.465
ABCC2	TYMS	9606.ENSP00000359478	9606.ENSP00000315644	0.432
ABCC2	CES2	9606.ENSP00000359478	9606.ENSP00000317842	0.423
ABCC2	CYP1A2	9606.ENSP00000359478	9606.ENSP00000342007	0.475
ABCC2	UGT1A9	9606.ENSP00000359478	9606.ENSP00000346768	0.725
ABCC2	CES1	9606.ENSP00000359478	9606.ENSP00000353720	0.435
ABCC2	CYP2D6	9606.ENSP00000359478	9606.ENSP00000353820	0.535
ABCC2	NR1I3	9606.ENSP00000359478	9606.ENSP00000356959	0.639
ABCC2	DPYD	9606.ENSP00000359478	9606.ENSP00000359211	0.454
ABCC2	UGT1A4	9606.ENSP00000359478	9606.ENSP00000362508	0.5
ABCC2	XDH	9606.ENSP00000359478	9606.ENSP00000368727	0.545
ABCC2	CYP1A1	9606.ENSP00000359478	9606.ENSP00000369050	0.548
ABCC2	UGT1A3	9606.ENSP00000359478	9606.ENSP00000418532	0.602
ABCC2	SLC22A6	9606.ENSP00000359478	9606.ENSP00000367102	0.703
ABCC2	UGT1A1	9606.ENSP00000359478	9606.ENSP00000362549	0.791
ABCC2	NR1H4	9606.ENSP00000359478	9606.ENSP00000447149	0.807
ABCC3	ABCG2	9606.ENSP00000285238	9606.ENSP00000237612	0.47
ABCC3	SLC22A9	9606.ENSP00000285238	9606.ENSP00000279178	0.494
ABCC3	SLC22A6	9606.ENSP00000285238	9606.ENSP00000367102	0.443
ABCC3	NQO1	9606.ENSP00000285238	9606.ENSP00000319788	0.454
ABCC3	UGT2B7	9606.ENSP00000285238	9606.ENSP00000304811	0.461
ABCC3	NR1I3	9606.ENSP00000285238	9606.ENSP00000356959	0.588
ABCC3	UGT1A6	9606.ENSP00000285238	9606.ENSP00000303174	0.59
ABCC3	UGT1A1	9606.ENSP00000285238	9606.ENSP00000362549	0.598
ABCC3	NR1H4	9606.ENSP00000285238	9606.ENSP00000447149	0.668
ABCG2	MAPK3	9606.ENSP00000237612	9606.ENSP00000263025	0.407
ABCG2	DPYD	9606.ENSP00000237612	9606.ENSP00000359211	0.408
ABCG2	AR	9606.ENSP00000237612	9606.ENSP00000363822	0.412
ABCG2	IGF1R	9606.ENSP00000237612	9606.ENSP00000268035	0.415
ABCG2	NR1H4	9606.ENSP00000237612	9606.ENSP00000447149	0.417
ABCG2	CYP1B1	9606.ENSP00000237612	9606.ENSP00000478561	0.423
ABCG2	CYP2J2	9606.ENSP00000237612	9606.ENSP00000360247	0.44
ABCG2	AOX1	9606.ENSP00000237612	9606.ENSP00000363832	0.451
ABCG2	CES1	9606.ENSP00000237612	9606.ENSP00000353720	0.453
ABCG2	BCL2L1	9606.ENSP00000237612	9606.ENSP00000302564	0.455
ABCG2	STAT3	9606.ENSP00000237612	9606.ENSP00000264657	0.47
ABCG2	UGT2B7	9606.ENSP00000237612	9606.ENSP00000304811	0.48
ABCG2	UGT1A3	9606.ENSP00000237612	9606.ENSP00000418532	0.481
ABCG2	CES2	9606.ENSP00000237612	9606.ENSP00000317842	0.488
ABCG2	TYMS	9606.ENSP00000237612	9606.ENSP00000315644	0.5
ABCG2	AHR	9606.ENSP00000237612	9606.ENSP00000242057	0.504
ABCG2	HIF1A	9606.ENSP00000237612	9606.ENSP00000437955	0.504
ABCG2	UGT1A9	9606.ENSP00000237612	9606.ENSP00000346768	0.529
ABCG2	CYP1A1	9606.ENSP00000237612	9606.ENSP00000369050	0.532
ABCG2	ESR1	9606.ENSP00000237612	9606.ENSP00000405330	0.534
ABCG2	NR1I3	9606.ENSP00000237612	9606.ENSP00000356959	0.543
ABCG2	ERBB2	9606.ENSP00000237612	9606.ENSP00000269571	0.565
ABCG2	CYP1A2	9606.ENSP00000237612	9606.ENSP00000342007	0.578
ABCG2	AKT1	9606.ENSP00000237612	9606.ENSP00000451828	0.618
ABCG2	CYP2D6	9606.ENSP00000237612	9606.ENSP00000353820	0.62
ABCG2	SLC22A9	9606.ENSP00000237612	9606.ENSP00000279178	0.64
ABCG2	UGT1A6	9606.ENSP00000237612	9606.ENSP00000303174	0.643
ABCG2	UGT1A1	9606.ENSP00000237612	9606.ENSP00000362549	0.688
ABCG2	SLC22A6	9606.ENSP00000237612	9606.ENSP00000367102	0.695
ABCG2	ALDH1A1	9606.ENSP00000237612	9606.ENSP00000297785	0.723
ABCG2	EGFR	9606.ENSP00000237612	9606.ENSP00000275493	0.746
ABCG2	SLC22A11	9606.ENSP00000237612	9606.ENSP00000301891	0.76
ABCG2	SLC22A12	9606.ENSP00000237612	9606.ENSP00000366797	0.805
ACHE	FAAH	9606.ENSP00000303211	9606.ENSP00000243167	0.418
ACHE	SLC6A4	9606.ENSP00000303211	9606.ENSP00000261707	0.417
ACHE	TYR	9606.ENSP00000303211	9606.ENSP00000263321	0.468
ACHE	APP	9606.ENSP00000303211	9606.ENSP00000284981	0.952
ACHE	CHRFAM7A	9606.ENSP00000303211	9606.ENSP00000299847	0.436
ACHE	COMT	9606.ENSP00000303211	9606.ENSP00000354511	0.4
ACHE	HRH3	9606.ENSP00000303211	9606.ENSP00000342560	0.41
ACHE	GSK3B	9606.ENSP00000303211	9606.ENSP00000324806	0.425
ACHE	HTR1A	9606.ENSP00000303211	9606.ENSP00000316244	0.458
ACHE	AKT1	9606.ENSP00000303211	9606.ENSP00000451828	0.465
ACHE	CHRM2	9606.ENSP00000303211	9606.ENSP00000399745	0.474
ACHE	PTGS2	9606.ENSP00000303211	9606.ENSP00000356438	0.477
ACHE	CNR1	9606.ENSP00000303211	9606.ENSP00000358513	0.527
ACHE	CA1	9606.ENSP00000303211	9606.ENSP00000430656	0.563
ACHE	CHRNA7	9606.ENSP00000303211	9606.ENSP00000407546	0.563
ACHE	MAPT	9606.ENSP00000303211	9606.ENSP00000340820	0.582
ACHE	CHRM1	9606.ENSP00000303211	9606.ENSP00000306490	0.605
ACHE	MAOA	9606.ENSP00000303211	9606.ENSP00000340684	0.628
ACHE	MAOB	9606.ENSP00000303211	9606.ENSP00000367309	0.687
ACHE	BACE1	9606.ENSP00000303211	9606.ENSP00000318585	0.695
ACLY	SIRT2	9606.ENSP00000253792	9606.ENSP00000249396	0.618
ACLY	GSK3B	9606.ENSP00000253792	9606.ENSP00000324806	0.407
ACLY	ERBB2	9606.ENSP00000253792	9606.ENSP00000269571	0.41
ACLY	HIF1A	9606.ENSP00000253792	9606.ENSP00000437955	0.511
ACLY	FDFT1	9606.ENSP00000253792	9606.ENSP00000480828	0.526
ACLY	PPARG	9606.ENSP00000253792	9606.ENSP00000287820	0.538
ACLY	PPARA	9606.ENSP00000253792	9606.ENSP00000385523	0.556
ACLY	SQLE	9606.ENSP00000253792	9606.ENSP00000265896	0.588
ACLY	AKT1	9606.ENSP00000253792	9606.ENSP00000451828	0.64
ACLY	HMGCR	9606.ENSP00000253792	9606.ENSP00000287936	0.672
ACLY	G6PD	9606.ENSP00000253792	9606.ENSP00000377192	0.69
ADA	AHCY	9606.ENSP00000361965	9606.ENSP00000217426	0.696
ADA	TTR	9606.ENSP00000361965	9606.ENSP00000237014	0.413
ADA	HPRT1	9606.ENSP00000361965	9606.ENSP00000298556	0.667
ADA	ADORA2B	9606.ENSP00000361965	9606.ENSP00000304501	0.898
ADA	TYMS	9606.ENSP00000361965	9606.ENSP00000315644	0.467
ADA	ADORA2A	9606.ENSP00000361965	9606.ENSP00000336630	0.898
ADA	PNP	9606.ENSP00000361965	9606.ENSP00000354532	0.99
ADA	ADORA1	9606.ENSP00000361965	9606.ENSP00000356205	0.915
ADA	ADORA3	9606.ENSP00000361965	9606.ENSP00000358730	0.909
ADA	HTR1D	9606.ENSP00000361965	9606.ENSP00000363748	0.407
ADA	XDH	9606.ENSP00000361965	9606.ENSP00000368727	0.475
ADORA1	P2RX1	9606.ENSP00000356205	9606.ENSP00000225538	0.636
ADORA1	MAPK3	9606.ENSP00000356205	9606.ENSP00000263025	0.421
ADORA1	EGFR	9606.ENSP00000356205	9606.ENSP00000275493	0.451
ADORA1	ADORA2B	9606.ENSP00000356205	9606.ENSP00000304501	0.85
ADORA1	GRM5	9606.ENSP00000356205	9606.ENSP00000306138	0.59
ADORA1	ADORA2A	9606.ENSP00000356205	9606.ENSP00000336630	0.899
ADORA1	MAOB	9606.ENSP00000356205	9606.ENSP00000367309	0.423
ADORA1	TRPV1	9606.ENSP00000356205	9606.ENSP00000459962	0.429
ADORA1	ADORA3	9606.ENSP00000356205	9606.ENSP00000358730	0.448
ADORA1	HIF1A	9606.ENSP00000356205	9606.ENSP00000437955	0.457
ADORA1	AKT1	9606.ENSP00000356205	9606.ENSP00000451828	0.467
ADORA2A	SLC6A2	9606.ENSP00000336630	9606.ENSP00000219833	0.411
ADORA2A	P2RX1	9606.ENSP00000336630	9606.ENSP00000225538	0.627
ADORA2A	SLC6A4	9606.ENSP00000336630	9606.ENSP00000261707	0.427
ADORA2A	MAPK3	9606.ENSP00000336630	9606.ENSP00000263025	0.44
ADORA2A	ADORA2B	9606.ENSP00000336630	9606.ENSP00000304501	0.864
ADORA2A	GRM5	9606.ENSP00000336630	9606.ENSP00000306138	0.754
ADORA2A	TRPV1	9606.ENSP00000336630	9606.ENSP00000459962	0.401
ADORA2A	HRH3	9606.ENSP00000336630	9606.ENSP00000342560	0.41
ADORA2A	COMT	9606.ENSP00000336630	9606.ENSP00000354511	0.455
ADORA2A	CYP1A2	9606.ENSP00000336630	9606.ENSP00000342007	0.459
ADORA2A	HIF1A	9606.ENSP00000336630	9606.ENSP00000437955	0.462
ADORA2A	AKT1	9606.ENSP00000336630	9606.ENSP00000451828	0.467
ADORA2A	MAOB	9606.ENSP00000336630	9606.ENSP00000367309	0.505
ADORA2A	CNR1	9606.ENSP00000336630	9606.ENSP00000358513	0.843
ADORA2B	P2RX1	9606.ENSP00000304501	9606.ENSP00000225538	0.617
ADORA2B	MAPK3	9606.ENSP00000304501	9606.ENSP00000263025	0.429
ADORA2B	PLA2G1B	9606.ENSP00000304501	9606.ENSP00000312286	0.436
ADORA2B	AKT1	9606.ENSP00000304501	9606.ENSP00000451828	0.462
ADORA2B	HIF1A	9606.ENSP00000304501	9606.ENSP00000437955	0.612
ADORA2B	GRM5	9606.ENSP00000304501	9606.ENSP00000306138	0.621
ADORA3	P2RX1	9606.ENSP00000358730	9606.ENSP00000225538	0.675
ADORA3	SLC6A4	9606.ENSP00000358730	9606.ENSP00000261707	0.491
ADORA3	MAPK3	9606.ENSP00000358730	9606.ENSP00000263025	0.416
ADORA3	GRM5	9606.ENSP00000358730	9606.ENSP00000306138	0.429
ADORA3	CNR1	9606.ENSP00000358730	9606.ENSP00000358513	0.567
ADORA3	HIF1A	9606.ENSP00000358730	9606.ENSP00000437955	0.459
ADORA3	AKT1	9606.ENSP00000358730	9606.ENSP00000451828	0.474
ADRA1A	SLC6A2	9606.ENSP00000369960	9606.ENSP00000219833	0.576
ADRA1A	SLC6A4	9606.ENSP00000369960	9606.ENSP00000261707	0.48
ADRA1A	ADRA1D	9606.ENSP00000369960	9606.ENSP00000368766	0.845
ADRA1A	TBXA2R	9606.ENSP00000369960	9606.ENSP00000393333	0.532
ADRA1D	SLC6A2	9606.ENSP00000368766	9606.ENSP00000219833	0.575
ADRA1D	SLC6A4	9606.ENSP00000368766	9606.ENSP00000261707	0.485
ADRA1D	HAO1	9606.ENSP00000368766	9606.ENSP00000368066	0.56
ADRA1D	CHRNA7	9606.ENSP00000368766	9606.ENSP00000407546	0.445
ADRA1D	TBXA2R	9606.ENSP00000368766	9606.ENSP00000393333	0.795
ADRA2B	SLC6A2	9606.ENSP00000480573	9606.ENSP00000219833	0.412
ADRA2B	PRKCQ	9606.ENSP00000480573	9606.ENSP00000263125	0.659
ADRA2B	PRKCB	9606.ENSP00000480573	9606.ENSP00000305355	0.68
ADRA2B	PRKCD	9606.ENSP00000480573	9606.ENSP00000378217	0.691
ADRA2B	PRKCA	9606.ENSP00000480573	9606.ENSP00000408695	0.667
AHCY	TYMS	9606.ENSP00000217426	9606.ENSP00000315644	0.523
AHCY	PNP	9606.ENSP00000217426	9606.ENSP00000354532	0.589
AHCY	AHCYL2	9606.ENSP00000217426	9606.ENSP00000315931	0.834
AHCYL2	PNP	9606.ENSP00000315931	9606.ENSP00000354532	0.436
AHR	IL5	9606.ENSP00000242057	9606.ENSP00000231454	0.414
AHR	NR3C1	9606.ENSP00000242057	9606.ENSP00000231509	0.733
AHR	HTR2C	9606.ENSP00000242057	9606.ENSP00000276198	0.408
AHR	UGT1A4	9606.ENSP00000242057	9606.ENSP00000362508	0.41
AHR	UGT1A3	9606.ENSP00000242057	9606.ENSP00000418532	0.411
AHR	EGFR	9606.ENSP00000242057	9606.ENSP00000275493	0.425
AHR	STAT4	9606.ENSP00000242057	9606.ENSP00000376134	0.433
AHR	CTSK	9606.ENSP00000242057	9606.ENSP00000271651	0.439
AHR	UGT1A9	9606.ENSP00000242057	9606.ENSP00000346768	0.441
AHR	HIF1A	9606.ENSP00000242057	9606.ENSP00000437955	0.445
AHR	GSTM1	9606.ENSP00000242057	9606.ENSP00000311469	0.452
AHR	AKT1	9606.ENSP00000242057	9606.ENSP00000451828	0.463
AHR	CYP2D6	9606.ENSP00000242057	9606.ENSP00000353820	0.47
AHR	CYP19A1	9606.ENSP00000242057	9606.ENSP00000379683	0.478
AHR	PTGS2	9606.ENSP00000242057	9606.ENSP00000356438	0.5
AHR	PPARG	9606.ENSP00000242057	9606.ENSP00000287820	0.573
AHR	NR1H4	9606.ENSP00000242057	9606.ENSP00000447149	0.582
AHR	JUN	9606.ENSP00000242057	9606.ENSP00000360266	0.588
AHR	PPARA	9606.ENSP00000242057	9606.ENSP00000385523	0.652
AHR	STAT3	9606.ENSP00000242057	9606.ENSP00000264657	0.662
AHR	UGT1A1	9606.ENSP00000242057	9606.ENSP00000362549	0.664
AHR	ESR2	9606.ENSP00000242057	9606.ENSP00000343925	0.674
AHR	UGT1A6	9606.ENSP00000242057	9606.ENSP00000303174	0.679
AHR	NQO1	9606.ENSP00000242057	9606.ENSP00000319788	0.688
AHR	CYP1A2	9606.ENSP00000242057	9606.ENSP00000342007	0.752
AHR	NR1I3	9606.ENSP00000242057	9606.ENSP00000356959	0.778
AHR	AR	9606.ENSP00000242057	9606.ENSP00000363822	0.908
AHR	CYP1B1	9606.ENSP00000242057	9606.ENSP00000478561	0.924
AHR	RELA	9606.ENSP00000242057	9606.ENSP00000384273	0.989
AHR	STAT1	9606.ENSP00000242057	9606.ENSP00000354394	0.99
AHR	CYP1A1	9606.ENSP00000242057	9606.ENSP00000369050	0.993
AHR	ESR1	9606.ENSP00000242057	9606.ENSP00000405330	0.998
AKR1A1	CBR1	9606.ENSP00000361140	9606.ENSP00000290349	0.755
AKR1A1	NQO1	9606.ENSP00000361140	9606.ENSP00000319788	0.433
AKR1A1	GLO1	9606.ENSP00000361140	9606.ENSP00000362463	0.496
AKR1A1	MAOB	9606.ENSP00000361140	9606.ENSP00000367309	0.926
AKR1B1	EGFR	9606.ENSP00000285930	9606.ENSP00000275493	0.405
AKR1B1	CA1	9606.ENSP00000285930	9606.ENSP00000430656	0.416
AKR1B1	AKT1	9606.ENSP00000285930	9606.ENSP00000451828	0.44
AKR1B1	ALDH1A1	9606.ENSP00000285930	9606.ENSP00000297785	0.454
AKR1B1	PRKCB	9606.ENSP00000285930	9606.ENSP00000305355	0.456
AKR1B1	XDH	9606.ENSP00000285930	9606.ENSP00000368727	0.465
AKR1B1	PPARG	9606.ENSP00000285930	9606.ENSP00000287820	0.466
AKR1B1	PTPN1	9606.ENSP00000285930	9606.ENSP00000360683	0.48
AKR1B1	SLC5A3	9606.ENSP00000285930	9606.ENSP00000370543	0.519
AKR1B1	G6PD	9606.ENSP00000285930	9606.ENSP00000377192	0.546
AKR1B1	PPARA	9606.ENSP00000285930	9606.ENSP00000385523	0.556
AKR1B1	SLC6A6	9606.ENSP00000285930	9606.ENSP00000480890	0.601
AKR1B1	PTGS2	9606.ENSP00000285930	9606.ENSP00000356438	0.608
AKR1B1	SLC6A12	9606.ENSP00000285930	9606.ENSP00000399136	0.619
AKR1B1	GLO1	9606.ENSP00000285930	9606.ENSP00000362463	0.754
AKR1B1	AKR1B10	9606.ENSP00000285930	9606.ENSP00000352584	0.908
AKR1B1	CBR1	9606.ENSP00000285930	9606.ENSP00000290349	0.957
AKR1B10	CBR1	9606.ENSP00000352584	9606.ENSP00000290349	0.91
AKR1B10	ALDH1A1	9606.ENSP00000352584	9606.ENSP00000297785	0.465
AKR1B10	NQO1	9606.ENSP00000352584	9606.ENSP00000319788	0.52
AKR1B10	GLO1	9606.ENSP00000352584	9606.ENSP00000362463	0.418
AKT1	MAPK1	9606.ENSP00000451828	9606.ENSP00000215832	0.895
AKT1	AURKA	9606.ENSP00000451828	9606.ENSP00000216911	0.939
AKT1	CSNK2A1	9606.ENSP00000451828	9606.ENSP00000217244	0.463
AKT1	MMP2	9606.ENSP00000451828	9606.ENSP00000219070	0.772
AKT1	GSK3A	9606.ENSP00000451828	9606.ENSP00000222330	0.992
AKT1	MPO	9606.ENSP00000451828	9606.ENSP00000225275	0.544
AKT1	CD38	9606.ENSP00000451828	9606.ENSP00000226279	0.437
AKT1	IL5	9606.ENSP00000451828	9606.ENSP00000231454	0.452
AKT1	NR3C1	9606.ENSP00000451828	9606.ENSP00000231509	0.676
AKT1	SPHK2	9606.ENSP00000451828	9606.ENSP00000245222	0.525
AKT1	SIRT2	9606.ENSP00000451828	9606.ENSP00000249396	0.695
AKT1	JUND	9606.ENSP00000451828	9606.ENSP00000252818	0.417
AKT1	RARA	9606.ENSP00000451828	9606.ENSP00000254066	0.968
AKT1	CDK4	9606.ENSP00000451828	9606.ENSP00000257904	0.548
AKT1	MMP13	9606.ENSP00000451828	9606.ENSP00000260302	0.521
AKT1	MAPK3	9606.ENSP00000451828	9606.ENSP00000263025	0.906
AKT1	PRKCQ	9606.ENSP00000451828	9606.ENSP00000263125	0.422
AKT1	NOX4	9606.ENSP00000451828	9606.ENSP00000263317	0.783
AKT1	TYR	9606.ENSP00000451828	9606.ENSP00000263321	0.407
AKT1	EPAS1	9606.ENSP00000451828	9606.ENSP00000263734	0.566
AKT1	YWHAE	9606.ENSP00000451828	9606.ENSP00000264335	0.96
AKT1	STAT3	9606.ENSP00000451828	9606.ENSP00000264657	0.988
AKT1	CDK6	9606.ENSP00000451828	9606.ENSP00000265734	0.493
AKT1	CDK2	9606.ENSP00000451828	9606.ENSP00000266970	0.448
AKT1	IGF1R	9606.ENSP00000451828	9606.ENSP00000268035	0.578
AKT1	ERBB2	9606.ENSP00000451828	9606.ENSP00000269571	0.516
AKT1	CTSK	9606.ENSP00000451828	9606.ENSP00000271651	0.493
AKT1	EGFR	9606.ENSP00000451828	9606.ENSP00000275493	0.794
AKT1	SIGMAR1	9606.ENSP00000451828	9606.ENSP00000277010	0.692
AKT1	APP	9606.ENSP00000451828	9606.ENSP00000284981	0.665
AKT1	PPARG	9606.ENSP00000451828	9606.ENSP00000287820	0.846
AKT1	HMGCR	9606.ENSP00000451828	9606.ENSP00000287936	0.568
AKT1	REL	9606.ENSP00000451828	9606.ENSP00000295025	0.614
AKT1	ALDH1A1	9606.ENSP00000451828	9606.ENSP00000297785	0.535
AKT1	HPRT1	9606.ENSP00000451828	9606.ENSP00000298556	0.461
AKT1	MMP3	9606.ENSP00000451828	9606.ENSP00000299855	0.602
AKT1	BCL2L1	9606.ENSP00000451828	9606.ENSP00000302564	0.998
AKT1	PTGER4	9606.ENSP00000451828	9606.ENSP00000302846	0.516
AKT1	HDAC3	9606.ENSP00000451828	9606.ENSP00000302967	0.666
AKT1	CDC25A	9606.ENSP00000451828	9606.ENSP00000303706	0.571
AKT1	INSR	9606.ENSP00000451828	9606.ENSP00000303830	0.942
AKT1	PRKCB	9606.ENSP00000451828	9606.ENSP00000305355	0.495
AKT1	GRM5	9606.ENSP00000451828	9606.ENSP00000306138	0.427
AKT1	YWHAG	9606.ENSP00000451828	9606.ENSP00000306330	0.957
AKT1	PLG	9606.ENSP00000451828	9606.ENSP00000308938	0.617
AKT1	PPARD	9606.ENSP00000451828	9606.ENSP00000310928	0.453
AKT1	PTPN2	9606.ENSP00000451828	9606.ENSP00000311857	0.449
AKT1	PLA2G1B	9606.ENSP00000451828	9606.ENSP00000312286	0.405
AKT1	CASP2	9606.ENSP00000451828	9606.ENSP00000312664	0.54
AKT1	EDNRA	9606.ENSP00000451828	9606.ENSP00000315011	0.937
AKT1	TYMS	9606.ENSP00000451828	9606.ENSP00000315644	0.419
AKT1	STAT2	9606.ENSP00000451828	9606.ENSP00000315768	0.61
AKT1	BACE1	9606.ENSP00000451828	9606.ENSP00000318585	0.54
AKT1	NQO1	9606.ENSP00000451828	9606.ENSP00000319788	0.569
AKT1	MMP1	9606.ENSP00000451828	9606.ENSP00000322788	0.56
AKT1	GSK3B	9606.ENSP00000451828	9606.ENSP00000324806	0.996
AKT1	RARB	9606.ENSP00000451828	9606.ENSP00000332296	0.921
AKT1	LCK	9606.ENSP00000451828	9606.ENSP00000337825	0.939
AKT1	MAPT	9606.ENSP00000451828	9606.ENSP00000340820	0.858
AKT1	ESR2	9606.ENSP00000451828	9606.ENSP00000343925	0.872
AKT1	PTP4A2	9606.ENSP00000451828	9606.ENSP00000344909	0.493
AKT1	CTSB	9606.ENSP00000451828	9606.ENSP00000345672	0.477
AKT1	FYN	9606.ENSP00000451828	9606.ENSP00000346671	0.819
AKT1	RXRG	9606.ENSP00000451828	9606.ENSP00000352900	0.909
AKT1	STAT1	9606.ENSP00000451828	9606.ENSP00000354394	0.977
AKT1	PTGS1	9606.ENSP00000451828	9606.ENSP00000354612	0.412
AKT1	PARP1	9606.ENSP00000451828	9606.ENSP00000355759	0.666
AKT1	PTGS2	9606.ENSP00000451828	9606.ENSP00000356438	0.754
AKT1	MCL1	9606.ENSP00000451828	9606.ENSP00000358022	0.975
AKT1	CNR1	9606.ENSP00000451828	9606.ENSP00000358513	0.53
AKT1	JUN	9606.ENSP00000451828	9606.ENSP00000360266	0.974
AKT1	PTPN1	9606.ENSP00000451828	9606.ENSP00000360683	0.975
AKT1	MMP9	9606.ENSP00000451828	9606.ENSP00000361405	0.815
AKT1	HDAC1	9606.ENSP00000451828	9606.ENSP00000362649	0.614
AKT1	ALOX5	9606.ENSP00000451828	9606.ENSP00000363512	0.456
AKT1	RXRB	9606.ENSP00000451828	9606.ENSP00000363817	0.912
AKT1	AR	9606.ENSP00000451828	9606.ENSP00000363822	0.979
AKT1	CA9	9606.ENSP00000451828	9606.ENSP00000367608	0.472
AKT1	VLDLR	9606.ENSP00000451828	9606.ENSP00000371532	0.934
AKT1	DNM2	9606.ENSP00000451828	9606.ENSP00000373905	0.47
AKT1	AKT2	9606.ENSP00000451828	9606.ENSP00000375892	0.974
AKT1	STAT4	9606.ENSP00000451828	9606.ENSP00000376134	0.64
AKT1	G6PD	9606.ENSP00000451828	9606.ENSP00000377192	0.486
AKT1	CDK1	9606.ENSP00000451828	9606.ENSP00000378699	0.403
AKT1	CYP19A1	9606.ENSP00000451828	9606.ENSP00000379683	0.615
AKT1	BCL2	9606.ENSP00000451828	9606.ENSP00000381185	0.944
AKT1	RELA	9606.ENSP00000451828	9606.ENSP00000384273	0.738
AKT1	PPARA	9606.ENSP00000451828	9606.ENSP00000385523	0.698
AKT1	RARG	9606.ENSP00000451828	9606.ENSP00000388510	0.92
AKT1	ESR1	9606.ENSP00000451828	9606.ENSP00000405330	0.985
AKT1	CHRNA7	9606.ENSP00000451828	9606.ENSP00000407546	0.465
AKT1	RXRA	9606.ENSP00000451828	9606.ENSP00000419692	0.934
AKT1	LYN	9606.ENSP00000451828	9606.ENSP00000428924	0.794
AKT1	HDAC2	9606.ENSP00000451828	9606.ENSP00000430432	0.565
AKT1	HIF1A	9606.ENSP00000451828	9606.ENSP00000437955	0.99
AKT1	NR1H4	9606.ENSP00000451828	9606.ENSP00000447149	0.474
AKT1	ELANE	9606.ENSP00000451828	9606.ENSP00000466090	0.401
AKT1	NR1H3	9606.ENSP00000451828	9606.ENSP00000477707	0.412
AKT1	LDLR	9606.ENSP00000451828	9606.ENSP00000454071	0.496
AKT1	TRPV1	9606.ENSP00000451828	9606.ENSP00000459962	0.565
AKT1	ALOX15	9606.ENSP00000451828	9606.ENSP00000458832	0.604
AKT2	MAPK1	9606.ENSP00000375892	9606.ENSP00000215832	0.887
AKT2	GSK3A	9606.ENSP00000375892	9606.ENSP00000222330	0.934
AKT2	MAPK3	9606.ENSP00000375892	9606.ENSP00000263025	0.89
AKT2	STAT3	9606.ENSP00000375892	9606.ENSP00000264657	0.519
AKT2	EGFR	9606.ENSP00000375892	9606.ENSP00000275493	0.447
AKT2	PPARG	9606.ENSP00000375892	9606.ENSP00000287820	0.528
AKT2	BCL2L1	9606.ENSP00000375892	9606.ENSP00000302564	0.881
AKT2	INSR	9606.ENSP00000375892	9606.ENSP00000303830	0.937
AKT2	GSK3B	9606.ENSP00000375892	9606.ENSP00000324806	0.979
AKT2	LCK	9606.ENSP00000375892	9606.ENSP00000337825	0.732
AKT2	FYN	9606.ENSP00000375892	9606.ENSP00000346671	0.758
AKT2	JUN	9606.ENSP00000375892	9606.ENSP00000360266	0.904
AKT2	PTPN1	9606.ENSP00000375892	9606.ENSP00000360683	0.46
AKT2	MMP9	9606.ENSP00000375892	9606.ENSP00000361405	0.412
AKT2	HIF1A	9606.ENSP00000375892	9606.ENSP00000437955	0.642
AKT2	ESR1	9606.ENSP00000375892	9606.ENSP00000405330	0.71
AKT2	LYN	9606.ENSP00000375892	9606.ENSP00000428924	0.729
AKT2	BCL2	9606.ENSP00000375892	9606.ENSP00000381185	0.834
ALDH1A1	RARA	9606.ENSP00000297785	9606.ENSP00000254066	0.406
ALDH1A1	STAT3	9606.ENSP00000297785	9606.ENSP00000264657	0.509
ALDH1A1	ERBB2	9606.ENSP00000297785	9606.ENSP00000269571	0.614
ALDH1A1	EGFR	9606.ENSP00000297785	9606.ENSP00000275493	0.565
ALDH1A1	RARG	9606.ENSP00000297785	9606.ENSP00000388510	0.407
ALDH1A1	RXRA	9606.ENSP00000297785	9606.ENSP00000419692	0.435
ALDH1A1	ESR1	9606.ENSP00000297785	9606.ENSP00000405330	0.535
ALDH1A1	CRABP2	9606.ENSP00000297785	9606.ENSP00000482841	0.545
ALDH1A1	HIF1A	9606.ENSP00000297785	9606.ENSP00000437955	0.548
ALDH1A1	UGT1A4	9606.ENSP00000297785	9606.ENSP00000362508	0.676
ALDH1A1	UGT2B4	9606.ENSP00000297785	9606.ENSP00000305221	0.676
ALDH1A1	UGT1A3	9606.ENSP00000297785	9606.ENSP00000418532	0.676
ALDH1A1	UGT2B17	9606.ENSP00000297785	9606.ENSP00000320401	0.689
ALDH1A1	UGT2B15	9606.ENSP00000297785	9606.ENSP00000341045	0.689
ALDH1A1	UGT2B7	9606.ENSP00000297785	9606.ENSP00000304811	0.694
ALDH1A1	UGT1A9	9606.ENSP00000297785	9606.ENSP00000346768	0.7
ALDH1A1	UGT1A1	9606.ENSP00000297785	9606.ENSP00000362549	0.736
ALDH1A1	UGT1A6	9606.ENSP00000297785	9606.ENSP00000303174	0.741
ALDH1A1	AOX1	9606.ENSP00000297785	9606.ENSP00000363832	0.859
ALDH1A1	CYP1A2	9606.ENSP00000297785	9606.ENSP00000342007	0.921
ALDH1A1	CYP1A1	9606.ENSP00000297785	9606.ENSP00000369050	0.933
ALOX15	PPARG	9606.ENSP00000458832	9606.ENSP00000287820	0.763
ALOX15	PLA2G1B	9606.ENSP00000458832	9606.ENSP00000312286	0.824
ALOX15	CYP1A2	9606.ENSP00000458832	9606.ENSP00000342007	0.904
ALOX15	PTGS1	9606.ENSP00000458832	9606.ENSP00000354612	0.96
ALOX15	PTGS2	9606.ENSP00000458832	9606.ENSP00000356438	0.961
ALOX15	CYP2J2	9606.ENSP00000458832	9606.ENSP00000360247	0.927
ALOX15	ALOX5	9606.ENSP00000458832	9606.ENSP00000363512	0.912
ALOX15	PLA2G2D	9606.ENSP00000458832	9606.ENSP00000364246	0.752
ALOX15	PLA2G5	9606.ENSP00000458832	9606.ENSP00000364249	0.748
ALOX15	PLA2G2E	9606.ENSP00000458832	9606.ENSP00000364257	0.686
ALOX15	ALOX15B	9606.ENSP00000458832	9606.ENSP00000369530	0.912
ALOX15	PPARA	9606.ENSP00000458832	9606.ENSP00000385523	0.426
ALOX15	PLA2G10	9606.ENSP00000458832	9606.ENSP00000393847	0.821
ALOX15B	PPARG	9606.ENSP00000369530	9606.ENSP00000287820	0.537
ALOX15B	PLA2G1B	9606.ENSP00000369530	9606.ENSP00000312286	0.695
ALOX15B	PTGS1	9606.ENSP00000369530	9606.ENSP00000354612	0.94
ALOX15B	PTGS2	9606.ENSP00000369530	9606.ENSP00000356438	0.939
ALOX15B	CYP2J2	9606.ENSP00000369530	9606.ENSP00000360247	0.91
ALOX15B	ALOX5	9606.ENSP00000369530	9606.ENSP00000363512	0.911
ALOX15B	PLA2G2D	9606.ENSP00000369530	9606.ENSP00000364246	0.656
ALOX15B	PLA2G5	9606.ENSP00000369530	9606.ENSP00000364249	0.656
ALOX15B	PLA2G2E	9606.ENSP00000369530	9606.ENSP00000364257	0.663
ALOX15B	PLA2G10	9606.ENSP00000369530	9606.ENSP00000393847	0.666
ALOX5	MMP2	9606.ENSP00000363512	9606.ENSP00000219070	0.503
ALOX5	MPO	9606.ENSP00000363512	9606.ENSP00000225275	0.522
ALOX5	IL5	9606.ENSP00000363512	9606.ENSP00000231454	0.42
ALOX5	PPARG	9606.ENSP00000363512	9606.ENSP00000287820	0.676
ALOX5	PTGER1	9606.ENSP00000363512	9606.ENSP00000292513	0.407
ALOX5	PTGER4	9606.ENSP00000363512	9606.ENSP00000302846	0.522
ALOX5	PLA2G1B	9606.ENSP00000363512	9606.ENSP00000312286	0.855
ALOX5	PTGER3	9606.ENSP00000363512	9606.ENSP00000349003	0.47
ALOX5	PTGS1	9606.ENSP00000363512	9606.ENSP00000354612	0.973
ALOX5	PTGS2	9606.ENSP00000363512	9606.ENSP00000356438	0.982
ALOX5	CYP2J2	9606.ENSP00000363512	9606.ENSP00000360247	0.937
ALOX5	MMP9	9606.ENSP00000363512	9606.ENSP00000361405	0.526
ALOX5	TBXA2R	9606.ENSP00000363512	9606.ENSP00000393333	0.468
ALOX5	PPARA	9606.ENSP00000363512	9606.ENSP00000385523	0.469
ALOX5	HCK	9606.ENSP00000363512	9606.ENSP00000444986	0.655
ALOX5	PLA2G2E	9606.ENSP00000363512	9606.ENSP00000364257	0.705
ALOX5	PLA2G5	9606.ENSP00000363512	9606.ENSP00000364249	0.754
ALOX5	PLA2G2D	9606.ENSP00000363512	9606.ENSP00000364246	0.763
ALOX5	PLA2G10	9606.ENSP00000363512	9606.ENSP00000393847	0.824
ALPI	PNP	9606.ENSP00000295463	9606.ENSP00000354532	0.447
AOC3	IL5	9606.ENSP00000312326	9606.ENSP00000231454	0.519
AOC3	HPRT1	9606.ENSP00000312326	9606.ENSP00000298556	0.459
AOC3	CYP1A2	9606.ENSP00000312326	9606.ENSP00000342007	0.419
AOC3	CYP1A1	9606.ENSP00000312326	9606.ENSP00000369050	0.425
AOC3	LCK	9606.ENSP00000312326	9606.ENSP00000337825	0.605
AOC3	GLO1	9606.ENSP00000312326	9606.ENSP00000362463	0.807
AOC3	COMT	9606.ENSP00000312326	9606.ENSP00000354511	0.905
AOC3	MAOA	9606.ENSP00000312326	9606.ENSP00000340684	0.911
AOC3	MAOB	9606.ENSP00000312326	9606.ENSP00000367309	0.912
AOX1	TTR	9606.ENSP00000363832	9606.ENSP00000237014	0.496
AOX1	EGFR	9606.ENSP00000363832	9606.ENSP00000275493	0.608
AOX1	UGT1A6	9606.ENSP00000363832	9606.ENSP00000303174	0.73
AOX1	UGT2B7	9606.ENSP00000363832	9606.ENSP00000304811	0.732
AOX1	UGT2B4	9606.ENSP00000363832	9606.ENSP00000305221	0.696
AOX1	UGT2B17	9606.ENSP00000363832	9606.ENSP00000320401	0.71
AOX1	MAOA	9606.ENSP00000363832	9606.ENSP00000340684	0.934
AOX1	UGT2B15	9606.ENSP00000363832	9606.ENSP00000341045	0.705
AOX1	CYP1A2	9606.ENSP00000363832	9606.ENSP00000342007	0.935
AOX1	UGT1A9	9606.ENSP00000363832	9606.ENSP00000346768	0.728
AOX1	CYP2D6	9606.ENSP00000363832	9606.ENSP00000353820	0.429
AOX1	UGT1A4	9606.ENSP00000363832	9606.ENSP00000362508	0.772
AOX1	UGT1A1	9606.ENSP00000363832	9606.ENSP00000362549	0.744
AOX1	UGT1A3	9606.ENSP00000363832	9606.ENSP00000418532	0.719
AOX1	CYP1A1	9606.ENSP00000363832	9606.ENSP00000369050	0.926
AOX1	MAOB	9606.ENSP00000363832	9606.ENSP00000367309	0.93
APLP2	MAPT	9606.ENSP00000263574	9606.ENSP00000340820	0.441
APLP2	CTSB	9606.ENSP00000263574	9606.ENSP00000345672	0.51
APLP2	PRSS1	9606.ENSP00000263574	9606.ENSP00000308720	0.527
APLP2	CDK1	9606.ENSP00000263574	9606.ENSP00000378699	0.547
APLP2	PRKCA	9606.ENSP00000263574	9606.ENSP00000408695	0.556
APLP2	BACE1	9606.ENSP00000263574	9606.ENSP00000318585	0.759
APLP2	APP	9606.ENSP00000263574	9606.ENSP00000284981	0.856
APP	MAPK1	9606.ENSP00000284981	9606.ENSP00000215832	0.765
APP	MMP2	9606.ENSP00000284981	9606.ENSP00000219070	0.672
APP	GSK3A	9606.ENSP00000284981	9606.ENSP00000222330	0.747
APP	TTR	9606.ENSP00000284981	9606.ENSP00000237014	0.943
APP	SIRT2	9606.ENSP00000284981	9606.ENSP00000249396	0.406
APP	MAPK3	9606.ENSP00000284981	9606.ENSP00000263025	0.812
APP	BCHE	9606.ENSP00000284981	9606.ENSP00000264381	0.735
APP	STAT3	9606.ENSP00000284981	9606.ENSP00000264657	0.422
APP	EGFR	9606.ENSP00000284981	9606.ENSP00000275493	0.823
APP	CA4	9606.ENSP00000284981	9606.ENSP00000300900	0.4
APP	HIF1A	9606.ENSP00000284981	9606.ENSP00000437955	0.411
APP	ESR1	9606.ENSP00000284981	9606.ENSP00000405330	0.424
APP	CDK1	9606.ENSP00000284981	9606.ENSP00000378699	0.473
APP	MAOB	9606.ENSP00000284981	9606.ENSP00000367309	0.494
APP	GRM5	9606.ENSP00000284981	9606.ENSP00000306138	0.511
APP	PLG	9606.ENSP00000284981	9606.ENSP00000308938	0.554
APP	PPARG	9606.ENSP00000284981	9606.ENSP00000287820	0.582
APP	MMP9	9606.ENSP00000284981	9606.ENSP00000361405	0.6
APP	PTGS2	9606.ENSP00000284981	9606.ENSP00000356438	0.608
APP	YWHAG	9606.ENSP00000284981	9606.ENSP00000306330	0.62
APP	PRSS1	9606.ENSP00000284981	9606.ENSP00000308720	0.656
APP	CTSB	9606.ENSP00000284981	9606.ENSP00000345672	0.778
APP	LPA	9606.ENSP00000284981	9606.ENSP00000321334	0.78
APP	JUN	9606.ENSP00000284981	9606.ENSP00000360266	0.793
APP	CHRNA7	9606.ENSP00000284981	9606.ENSP00000407546	0.803
APP	FYN	9606.ENSP00000284981	9606.ENSP00000346671	0.812
APP	VLDLR	9606.ENSP00000284981	9606.ENSP00000371532	0.834
APP	LDLR	9606.ENSP00000284981	9606.ENSP00000454071	0.902
APP	GSK3B	9606.ENSP00000284981	9606.ENSP00000324806	0.936
APP	RELA	9606.ENSP00000284981	9606.ENSP00000384273	0.939
APP	MAPT	9606.ENSP00000284981	9606.ENSP00000340820	0.969
APP	BACE1	9606.ENSP00000284981	9606.ENSP00000318585	0.999
AR	MAPK1	9606.ENSP00000363822	9606.ENSP00000215832	0.645
AR	AURKA	9606.ENSP00000363822	9606.ENSP00000216911	0.47
AR	MMP2	9606.ENSP00000363822	9606.ENSP00000219070	0.415
AR	NR3C1	9606.ENSP00000363822	9606.ENSP00000231509	0.93
AR	JUND	9606.ENSP00000363822	9606.ENSP00000252818	0.833
AR	CDK4	9606.ENSP00000363822	9606.ENSP00000257904	0.53
AR	MAPK3	9606.ENSP00000363822	9606.ENSP00000263025	0.548
AR	STAT3	9606.ENSP00000363822	9606.ENSP00000264657	0.995
AR	CDK6	9606.ENSP00000363822	9606.ENSP00000265734	0.975
AR	CDK2	9606.ENSP00000363822	9606.ENSP00000266970	0.539
AR	IGF1R	9606.ENSP00000363822	9606.ENSP00000268035	0.742
AR	ERBB2	9606.ENSP00000363822	9606.ENSP00000269571	0.774
AR	SRD5A1	9606.ENSP00000363822	9606.ENSP00000274192	0.635
AR	EGFR	9606.ENSP00000363822	9606.ENSP00000275493	0.989
AR	SIGMAR1	9606.ENSP00000363822	9606.ENSP00000277010	0.411
AR	REL	9606.ENSP00000363822	9606.ENSP00000295025	0.452
AR	BCL2L1	9606.ENSP00000363822	9606.ENSP00000302564	0.502
AR	HDAC3	9606.ENSP00000363822	9606.ENSP00000302967	0.861
AR	PRKCB	9606.ENSP00000363822	9606.ENSP00000305355	0.486
AR	GRM5	9606.ENSP00000363822	9606.ENSP00000306138	0.454
AR	GAK	9606.ENSP00000363822	9606.ENSP00000314499	0.696
AR	UGT2B17	9606.ENSP00000363822	9606.ENSP00000320401	0.603
AR	GSK3B	9606.ENSP00000363822	9606.ENSP00000324806	0.966
AR	UGT2B15	9606.ENSP00000363822	9606.ENSP00000341045	0.602
AR	NR3C2	9606.ENSP00000363822	9606.ENSP00000350815	0.728
AR	PARP1	9606.ENSP00000363822	9606.ENSP00000355759	0.631
AR	PTGS2	9606.ENSP00000363822	9606.ENSP00000356438	0.421
AR	JUN	9606.ENSP00000363822	9606.ENSP00000360266	0.962
AR	MMP9	9606.ENSP00000363822	9606.ENSP00000361405	0.507
AR	KDM4A	9606.ENSP00000363822	9606.ENSP00000361473	0.756
AR	HDAC1	9606.ENSP00000363822	9606.ENSP00000362649	0.958
AR	CYP1A1	9606.ENSP00000363822	9606.ENSP00000369050	0.415
AR	ESR1	9606.ENSP00000363822	9606.ENSP00000405330	0.49
AR	HSD17B1	9606.ENSP00000363822	9606.ENSP00000466799	0.512
AR	HDAC2	9606.ENSP00000363822	9606.ENSP00000430432	0.709
AR	RELA	9606.ENSP00000363822	9606.ENSP00000384273	0.734
AR	CYP19A1	9606.ENSP00000363822	9606.ENSP00000379683	0.806
AR	SRD5A2	9606.ENSP00000363822	9606.ENSP00000477587	0.807
AR	CDK1	9606.ENSP00000363822	9606.ENSP00000378699	0.854
AR	HIF1A	9606.ENSP00000363822	9606.ENSP00000437955	0.861
AURKA	HDAC2	9606.ENSP00000216911	9606.ENSP00000430432	0.406
AURKA	EGFR	9606.ENSP00000216911	9606.ENSP00000275493	0.432
AURKA	CDK6	9606.ENSP00000216911	9606.ENSP00000265734	0.459
AURKA	CDK4	9606.ENSP00000216911	9606.ENSP00000257904	0.508
AURKA	PARP1	9606.ENSP00000216911	9606.ENSP00000355759	0.51
AURKA	BCL2L1	9606.ENSP00000216911	9606.ENSP00000302564	0.549
AURKA	CDK2	9606.ENSP00000216911	9606.ENSP00000266970	0.616
AURKA	ESR1	9606.ENSP00000216911	9606.ENSP00000405330	0.646
AURKA	CDC25A	9606.ENSP00000216911	9606.ENSP00000303706	0.767
AURKA	TYMS	9606.ENSP00000216911	9606.ENSP00000315644	0.909
AURKA	GSK3B	9606.ENSP00000216911	9606.ENSP00000324806	0.977
AURKA	CDK1	9606.ENSP00000216911	9606.ENSP00000378699	0.982
AZU1	MPO	9606.ENSP00000233997	9606.ENSP00000225275	0.94
AZU1	PRTN3	9606.ENSP00000233997	9606.ENSP00000234347	0.674
AZU1	ELANE	9606.ENSP00000233997	9606.ENSP00000466090	0.801
BACE1	MMP2	9606.ENSP00000318585	9606.ENSP00000219070	0.674
BACE1	BCHE	9606.ENSP00000318585	9606.ENSP00000264381	0.695
BACE1	EGFR	9606.ENSP00000318585	9606.ENSP00000275493	0.482
BACE1	PPARG	9606.ENSP00000318585	9606.ENSP00000287820	0.511
BACE1	PTGDR	9606.ENSP00000318585	9606.ENSP00000303424	0.496
BACE1	JUN	9606.ENSP00000318585	9606.ENSP00000360266	0.407
BACE1	LDLR	9606.ENSP00000318585	9606.ENSP00000454071	0.432
BACE1	PTGS2	9606.ENSP00000318585	9606.ENSP00000356438	0.434
BACE1	MAOB	9606.ENSP00000318585	9606.ENSP00000367309	0.464
BACE1	GSK3B	9606.ENSP00000318585	9606.ENSP00000324806	0.625
BACE1	CTSB	9606.ENSP00000318585	9606.ENSP00000345672	0.668
BACE1	MAPT	9606.ENSP00000318585	9606.ENSP00000340820	0.747
BCHE	MPO	9606.ENSP00000264381	9606.ENSP00000225275	0.4
BCHE	TTR	9606.ENSP00000264381	9606.ENSP00000237014	0.539
BCHE	TYR	9606.ENSP00000264381	9606.ENSP00000263321	0.536
BCHE	CHRFAM7A	9606.ENSP00000264381	9606.ENSP00000299847	0.41
BCHE	HTR1A	9606.ENSP00000264381	9606.ENSP00000316244	0.437
BCHE	CHRM1	9606.ENSP00000264381	9606.ENSP00000306490	0.448
BCHE	COMT	9606.ENSP00000264381	9606.ENSP00000354511	0.46
BCHE	CA1	9606.ENSP00000264381	9606.ENSP00000430656	0.468
BCHE	CYP2D6	9606.ENSP00000264381	9606.ENSP00000353820	0.483
BCHE	CHRNA7	9606.ENSP00000264381	9606.ENSP00000407546	0.536
BCHE	MAPT	9606.ENSP00000264381	9606.ENSP00000340820	0.571
BCHE	MAOA	9606.ENSP00000264381	9606.ENSP00000340684	0.614
BCHE	MAOB	9606.ENSP00000264381	9606.ENSP00000367309	0.701
BCL2	MAPK1	9606.ENSP00000381185	9606.ENSP00000215832	0.954
BCL2	GFER	9606.ENSP00000381185	9606.ENSP00000248114	0.437
BCL2	MAPK3	9606.ENSP00000381185	9606.ENSP00000263025	0.939
BCL2	STAT3	9606.ENSP00000381185	9606.ENSP00000264657	0.936
BCL2	CDK2	9606.ENSP00000381185	9606.ENSP00000266970	0.484
BCL2	CTSK	9606.ENSP00000381185	9606.ENSP00000271651	0.603
BCL2	BCL2L1	9606.ENSP00000381185	9606.ENSP00000302564	0.987
BCL2	CASP2	9606.ENSP00000381185	9606.ENSP00000312664	0.474
BCL2	CTSB	9606.ENSP00000381185	9606.ENSP00000345672	0.636
BCL2	RXRG	9606.ENSP00000381185	9606.ENSP00000352900	0.901
BCL2	PARP1	9606.ENSP00000381185	9606.ENSP00000355759	0.443
BCL2	CTSS	9606.ENSP00000381185	9606.ENSP00000357981	0.603
BCL2	MCL1	9606.ENSP00000381185	9606.ENSP00000358022	0.958
BCL2	RXRB	9606.ENSP00000381185	9606.ENSP00000363817	0.903
BCL2	CDK1	9606.ENSP00000381185	9606.ENSP00000378699	0.715
BCL2	HIF1A	9606.ENSP00000381185	9606.ENSP00000437955	0.674
BCL2	RXRA	9606.ENSP00000381185	9606.ENSP00000419692	0.901
BCL2	ESR1	9606.ENSP00000381185	9606.ENSP00000405330	0.924
BCL2L1	MAPK1	9606.ENSP00000302564	9606.ENSP00000215832	0.944
BCL2L1	MMP2	9606.ENSP00000302564	9606.ENSP00000219070	0.556
BCL2L1	GSK3A	9606.ENSP00000302564	9606.ENSP00000222330	0.482
BCL2L1	NR3C1	9606.ENSP00000302564	9606.ENSP00000231509	0.415
BCL2L1	SPHK2	9606.ENSP00000302564	9606.ENSP00000245222	0.976
BCL2L1	CDK4	9606.ENSP00000302564	9606.ENSP00000257904	0.665
BCL2L1	MAPK3	9606.ENSP00000302564	9606.ENSP00000263025	0.967
BCL2L1	STAT3	9606.ENSP00000302564	9606.ENSP00000264657	0.985
BCL2L1	CDK6	9606.ENSP00000302564	9606.ENSP00000265734	0.598
BCL2L1	CDK2	9606.ENSP00000302564	9606.ENSP00000266970	0.722
BCL2L1	IGF1R	9606.ENSP00000302564	9606.ENSP00000268035	0.544
BCL2L1	ERBB2	9606.ENSP00000302564	9606.ENSP00000269571	0.683
BCL2L1	CTSK	9606.ENSP00000302564	9606.ENSP00000271651	0.641
BCL2L1	EGFR	9606.ENSP00000302564	9606.ENSP00000275493	0.686
BCL2L1	PPARG	9606.ENSP00000302564	9606.ENSP00000287820	0.465
BCL2L1	REL	9606.ENSP00000302564	9606.ENSP00000295025	0.61
BCL2L1	LYN	9606.ENSP00000302564	9606.ENSP00000428924	0.4
BCL2L1	STAT4	9606.ENSP00000302564	9606.ENSP00000376134	0.406
BCL2L1	STAT2	9606.ENSP00000302564	9606.ENSP00000315768	0.409
BCL2L1	LCK	9606.ENSP00000302564	9606.ENSP00000337825	0.459
BCL2L1	CDC25A	9606.ENSP00000302564	9606.ENSP00000303706	0.46
BCL2L1	PRKCD	9606.ENSP00000302564	9606.ENSP00000378217	0.499
BCL2L1	ESR1	9606.ENSP00000302564	9606.ENSP00000405330	0.566
BCL2L1	HDAC1	9606.ENSP00000302564	9606.ENSP00000362649	0.582
BCL2L1	PTGS2	9606.ENSP00000302564	9606.ENSP00000356438	0.602
BCL2L1	STAT1	9606.ENSP00000302564	9606.ENSP00000354394	0.62
BCL2L1	CTSS	9606.ENSP00000302564	9606.ENSP00000357981	0.632
BCL2L1	PARP1	9606.ENSP00000302564	9606.ENSP00000355759	0.651
BCL2L1	MMP9	9606.ENSP00000302564	9606.ENSP00000361405	0.658
BCL2L1	HIF1A	9606.ENSP00000302564	9606.ENSP00000437955	0.674
BCL2L1	JUN	9606.ENSP00000302564	9606.ENSP00000360266	0.704
BCL2L1	RELA	9606.ENSP00000302564	9606.ENSP00000384273	0.713
BCL2L1	CTSB	9606.ENSP00000302564	9606.ENSP00000345672	0.748
BCL2L1	GSK3B	9606.ENSP00000302564	9606.ENSP00000324806	0.751
BCL2L1	CASP2	9606.ENSP00000302564	9606.ENSP00000312664	0.763
BCL2L1	CDK1	9606.ENSP00000302564	9606.ENSP00000378699	0.87
BCL2L1	MCL1	9606.ENSP00000302564	9606.ENSP00000358022	0.966
CA1	CA2	9606.ENSP00000430656	9606.ENSP00000285379	0.62
CA1	STAT4	9606.ENSP00000430656	9606.ENSP00000376134	0.9
CA2	CTSK	9606.ENSP00000285379	9606.ENSP00000271651	0.705
CA2	CA9	9606.ENSP00000285379	9606.ENSP00000367608	0.414
CA2	JUN	9606.ENSP00000285379	9606.ENSP00000360266	0.467
CA2	MMP9	9606.ENSP00000285379	9606.ENSP00000361405	0.469
CA2	CNR1	9606.ENSP00000285379	9606.ENSP00000358513	0.494
CA4	PLA2G2D	9606.ENSP00000300900	9606.ENSP00000364246	0.403
CA4	HTR1A	9606.ENSP00000300900	9606.ENSP00000316244	0.457
CA4	MAPT	9606.ENSP00000300900	9606.ENSP00000340820	0.49
CA4	CA9	9606.ENSP00000300900	9606.ENSP00000367608	0.721
CA9	EPAS1	9606.ENSP00000367608	9606.ENSP00000263734	0.96
CA9	STAT3	9606.ENSP00000367608	9606.ENSP00000264657	0.476
CA9	ERBB2	9606.ENSP00000367608	9606.ENSP00000269571	0.615
CA9	EGFR	9606.ENSP00000367608	9606.ENSP00000275493	0.595
CA9	PTGS2	9606.ENSP00000367608	9606.ENSP00000356438	0.466
CA9	MMP9	9606.ENSP00000367608	9606.ENSP00000361405	0.424
CA9	ESR1	9606.ENSP00000367608	9606.ENSP00000405330	0.432
CA9	HIF1A	9606.ENSP00000367608	9606.ENSP00000437955	0.99
CASP2	YWHAE	9606.ENSP00000312664	9606.ENSP00000264335	0.69
CASP2	YWHAG	9606.ENSP00000312664	9606.ENSP00000306330	0.81
CASP2	CDK1	9606.ENSP00000312664	9606.ENSP00000378699	0.401
CASP2	JUN	9606.ENSP00000312664	9606.ENSP00000360266	0.515
CASP2	PARP1	9606.ENSP00000312664	9606.ENSP00000355759	0.565
CASP2	MCL1	9606.ENSP00000312664	9606.ENSP00000358022	0.63
CBR1	HSD11B1	9606.ENSP00000290349	9606.ENSP00000355995	0.402
CBR1	NQO1	9606.ENSP00000290349	9606.ENSP00000319788	0.468
CBR1	ESR1	9606.ENSP00000290349	9606.ENSP00000405330	0.529
CBR1	CNR1	9606.ENSP00000290349	9606.ENSP00000358513	0.532
CBR1	UGT2B4	9606.ENSP00000290349	9606.ENSP00000305221	0.69
CBR1	UGT1A3	9606.ENSP00000290349	9606.ENSP00000418532	0.694
CBR1	UGT1A9	9606.ENSP00000290349	9606.ENSP00000346768	0.7
CBR1	UGT1A4	9606.ENSP00000290349	9606.ENSP00000362508	0.71
CBR1	UGT2B15	9606.ENSP00000290349	9606.ENSP00000341045	0.717
CBR1	UGT1A1	9606.ENSP00000290349	9606.ENSP00000362549	0.725
CBR1	UGT2B7	9606.ENSP00000290349	9606.ENSP00000304811	0.733
CBR1	UGT1A6	9606.ENSP00000290349	9606.ENSP00000303174	0.745
CBR1	UGT2B17	9606.ENSP00000290349	9606.ENSP00000320401	0.747
CBR1	CYP2D6	9606.ENSP00000290349	9606.ENSP00000353820	0.915
CBR1	CYP1A1	9606.ENSP00000290349	9606.ENSP00000369050	0.923
CD38	MPO	9606.ENSP00000226279	9606.ENSP00000225275	0.534
CD38	ERBB2	9606.ENSP00000226279	9606.ENSP00000269571	0.402
CD38	STAT3	9606.ENSP00000226279	9606.ENSP00000264657	0.405
CD38	MCL1	9606.ENSP00000226279	9606.ENSP00000358022	0.406
CD38	PARP1	9606.ENSP00000226279	9606.ENSP00000355759	0.407
CD38	MMP9	9606.ENSP00000226279	9606.ENSP00000361405	0.449
CD38	EGFR	9606.ENSP00000226279	9606.ENSP00000275493	0.503
CD38	IL5	9606.ENSP00000226279	9606.ENSP00000231454	0.546
CD38	LYN	9606.ENSP00000226279	9606.ENSP00000428924	0.575
CD38	LCK	9606.ENSP00000226279	9606.ENSP00000337825	0.777
CD38	PRKCA	9606.ENSP00000226279	9606.ENSP00000408695	0.807
CD38	SIRT2	9606.ENSP00000226279	9606.ENSP00000249396	0.818
CD38	PRKCB	9606.ENSP00000226279	9606.ENSP00000305355	0.837
CD38	PNP	9606.ENSP00000226279	9606.ENSP00000354532	0.917
CDC25A	MAPK1	9606.ENSP00000303706	9606.ENSP00000215832	0.475
CDC25A	CDK4	9606.ENSP00000303706	9606.ENSP00000257904	0.984
CDC25A	MAPK3	9606.ENSP00000303706	9606.ENSP00000263025	0.551
CDC25A	YWHAE	9606.ENSP00000303706	9606.ENSP00000264335	0.733
CDC25A	STAT3	9606.ENSP00000303706	9606.ENSP00000264657	0.404
CDC25A	CDK6	9606.ENSP00000303706	9606.ENSP00000265734	0.983
CDC25A	CDK2	9606.ENSP00000303706	9606.ENSP00000266970	0.998
CDC25A	EGFR	9606.ENSP00000303706	9606.ENSP00000275493	0.556
CDC25A	MCL1	9606.ENSP00000303706	9606.ENSP00000358022	0.457
CDC25A	PTPN1	9606.ENSP00000303706	9606.ENSP00000360683	0.467
CDC25A	TYMS	9606.ENSP00000303706	9606.ENSP00000315644	0.561
CDC25A	YWHAG	9606.ENSP00000303706	9606.ENSP00000306330	0.603
CDC25A	CDK1	9606.ENSP00000303706	9606.ENSP00000378699	0.996
CDK1	CSNK2A1	9606.ENSP00000378699	9606.ENSP00000217244	0.594
CDK1	CDK4	9606.ENSP00000378699	9606.ENSP00000257904	0.933
CDK1	STAT3	9606.ENSP00000378699	9606.ENSP00000264657	0.677
CDK1	CDK6	9606.ENSP00000378699	9606.ENSP00000265734	0.926
CDK1	CDK2	9606.ENSP00000378699	9606.ENSP00000266970	0.987
CDK1	EGFR	9606.ENSP00000378699	9606.ENSP00000275493	0.828
CDK1	TYMS	9606.ENSP00000378699	9606.ENSP00000315644	0.985
CDK1	MAPT	9606.ENSP00000378699	9606.ENSP00000340820	0.749
CDK1	FYN	9606.ENSP00000378699	9606.ENSP00000346671	0.423
CDK1	PARP1	9606.ENSP00000378699	9606.ENSP00000355759	0.638
CDK1	MCL1	9606.ENSP00000378699	9606.ENSP00000358022	0.846
CDK1	JUN	9606.ENSP00000378699	9606.ENSP00000360266	0.69
CDK1	PTPN1	9606.ENSP00000378699	9606.ENSP00000360683	0.464
CDK1	HDAC1	9606.ENSP00000378699	9606.ENSP00000362649	0.965
CDK1	HDAC2	9606.ENSP00000378699	9606.ENSP00000430432	0.536
CDK1	ESR1	9606.ENSP00000378699	9606.ENSP00000405330	0.544
CDK1	HIF1A	9606.ENSP00000378699	9606.ENSP00000437955	0.681
CDK1	LYN	9606.ENSP00000378699	9606.ENSP00000428924	0.89
CDK1	RXRA	9606.ENSP00000378699	9606.ENSP00000419692	0.907
CDK2	MAPK1	9606.ENSP00000266970	9606.ENSP00000215832	0.931
CDK2	MMP2	9606.ENSP00000266970	9606.ENSP00000219070	0.469
CDK2	SIRT2	9606.ENSP00000266970	9606.ENSP00000249396	0.614
CDK2	RARA	9606.ENSP00000266970	9606.ENSP00000254066	0.487
CDK2	CDK4	9606.ENSP00000266970	9606.ENSP00000257904	0.922
CDK2	MAPK3	9606.ENSP00000266970	9606.ENSP00000263025	0.931
CDK2	STAT3	9606.ENSP00000266970	9606.ENSP00000264657	0.745
CDK2	CDK6	9606.ENSP00000266970	9606.ENSP00000265734	0.973
CDK2	YWHAG	9606.ENSP00000266970	9606.ENSP00000306330	0.4
CDK2	PTGS2	9606.ENSP00000266970	9606.ENSP00000356438	0.403
CDK2	MAPT	9606.ENSP00000266970	9606.ENSP00000340820	0.416
CDK2	PPARG	9606.ENSP00000266970	9606.ENSP00000287820	0.42
CDK2	REL	9606.ENSP00000266970	9606.ENSP00000295025	0.438
CDK2	STAT1	9606.ENSP00000266970	9606.ENSP00000354394	0.455
CDK2	HDAC2	9606.ENSP00000266970	9606.ENSP00000430432	0.468
CDK2	PARP1	9606.ENSP00000266970	9606.ENSP00000355759	0.52
CDK2	MMP9	9606.ENSP00000266970	9606.ENSP00000361405	0.528
CDK2	HIF1A	9606.ENSP00000266970	9606.ENSP00000437955	0.623
CDK2	LYN	9606.ENSP00000266970	9606.ENSP00000428924	0.643
CDK2	MCL1	9606.ENSP00000266970	9606.ENSP00000358022	0.685
CDK2	ESR1	9606.ENSP00000266970	9606.ENSP00000405330	0.715
CDK2	JUN	9606.ENSP00000266970	9606.ENSP00000360266	0.765
CDK2	TYMS	9606.ENSP00000266970	9606.ENSP00000315644	0.832
CDK2	PTGDR	9606.ENSP00000266970	9606.ENSP00000303424	0.911
CDK2	HDAC1	9606.ENSP00000266970	9606.ENSP00000362649	0.957
CDK4	MAPK1	9606.ENSP00000257904	9606.ENSP00000215832	0.465
CDK4	MMP2	9606.ENSP00000257904	9606.ENSP00000219070	0.503
CDK4	JUND	9606.ENSP00000257904	9606.ENSP00000252818	0.568
CDK4	STAT1	9606.ENSP00000257904	9606.ENSP00000354394	0.415
CDK4	TYR	9606.ENSP00000257904	9606.ENSP00000263321	0.42
CDK4	PPARG	9606.ENSP00000257904	9606.ENSP00000287820	0.423
CDK4	HDAC2	9606.ENSP00000257904	9606.ENSP00000430432	0.458
CDK4	TYMS	9606.ENSP00000257904	9606.ENSP00000315644	0.484
CDK4	ERBB2	9606.ENSP00000257904	9606.ENSP00000269571	0.503
CDK4	MMP9	9606.ENSP00000257904	9606.ENSP00000361405	0.537
CDK4	PARP1	9606.ENSP00000257904	9606.ENSP00000355759	0.546
CDK4	CYP19A1	9606.ENSP00000257904	9606.ENSP00000379683	0.557
CDK4	HIF1A	9606.ENSP00000257904	9606.ENSP00000437955	0.599
CDK4	MCL1	9606.ENSP00000257904	9606.ENSP00000358022	0.604
CDK4	RELA	9606.ENSP00000257904	9606.ENSP00000384273	0.623
CDK4	ESR1	9606.ENSP00000257904	9606.ENSP00000405330	0.686
CDK4	JUN	9606.ENSP00000257904	9606.ENSP00000360266	0.708
CDK4	STAT3	9606.ENSP00000257904	9606.ENSP00000264657	0.723
CDK4	GSK3B	9606.ENSP00000257904	9606.ENSP00000324806	0.923
CDK4	LYN	9606.ENSP00000257904	9606.ENSP00000428924	0.927
CDK4	CDK6	9606.ENSP00000257904	9606.ENSP00000265734	0.942
CDK4	HDAC1	9606.ENSP00000257904	9606.ENSP00000362649	0.965
CDK6	MMP2	9606.ENSP00000265734	9606.ENSP00000219070	0.412
CDK6	JUND	9606.ENSP00000265734	9606.ENSP00000252818	0.419
CDK6	STAT3	9606.ENSP00000265734	9606.ENSP00000264657	0.764
CDK6	TYMS	9606.ENSP00000265734	9606.ENSP00000315644	0.424
CDK6	MMP9	9606.ENSP00000265734	9606.ENSP00000361405	0.469
CDK6	HIF1A	9606.ENSP00000265734	9606.ENSP00000437955	0.504
CDK6	ESR1	9606.ENSP00000265734	9606.ENSP00000405330	0.566
CDK6	MCL1	9606.ENSP00000265734	9606.ENSP00000358022	0.584
CDK6	JUN	9606.ENSP00000265734	9606.ENSP00000360266	0.855
CDK6	LYN	9606.ENSP00000265734	9606.ENSP00000428924	0.918
CDK6	GSK3B	9606.ENSP00000265734	9606.ENSP00000324806	0.92
CDK6	HDAC1	9606.ENSP00000265734	9606.ENSP00000362649	0.953
CES1	MPO	9606.ENSP00000353720	9606.ENSP00000225275	0.931
CES1	FAAH	9606.ENSP00000353720	9606.ENSP00000243167	0.512
CES1	UGT1A6	9606.ENSP00000353720	9606.ENSP00000303174	0.809
CES1	UGT2B7	9606.ENSP00000353720	9606.ENSP00000304811	0.753
CES1	UGT2B4	9606.ENSP00000353720	9606.ENSP00000305221	0.7
CES1	CES2	9606.ENSP00000353720	9606.ENSP00000317842	0.825
CES1	UGT2B17	9606.ENSP00000353720	9606.ENSP00000320401	0.703
CES1	UGT2B15	9606.ENSP00000353720	9606.ENSP00000341045	0.705
CES1	CYP1A2	9606.ENSP00000353720	9606.ENSP00000342007	0.432
CES1	UGT1A9	9606.ENSP00000353720	9606.ENSP00000346768	0.719
CES1	MMP9	9606.ENSP00000353720	9606.ENSP00000361405	0.404
CES1	CYP2D6	9606.ENSP00000353720	9606.ENSP00000353820	0.41
CES1	CYP2J2	9606.ENSP00000353720	9606.ENSP00000360247	0.492
CES1	UGT1A3	9606.ENSP00000353720	9606.ENSP00000418532	0.673
CES1	UGT1A4	9606.ENSP00000353720	9606.ENSP00000362508	0.7
CES1	UGT1A1	9606.ENSP00000353720	9606.ENSP00000362549	0.808
CES1	RBP4	9606.ENSP00000353720	9606.ENSP00000360522	0.93
CES2	UGT1A6	9606.ENSP00000317842	9606.ENSP00000303174	0.83
CES2	UGT2B7	9606.ENSP00000317842	9606.ENSP00000304811	0.74
CES2	UGT2B4	9606.ENSP00000317842	9606.ENSP00000305221	0.708
CES2	CYP2J2	9606.ENSP00000317842	9606.ENSP00000360247	0.476
CES2	UGT2B15	9606.ENSP00000317842	9606.ENSP00000341045	0.691
CES2	UGT1A4	9606.ENSP00000317842	9606.ENSP00000362508	0.706
CES2	UGT2B17	9606.ENSP00000317842	9606.ENSP00000320401	0.712
CES2	UGT1A3	9606.ENSP00000317842	9606.ENSP00000418532	0.721
CES2	UGT1A9	9606.ENSP00000317842	9606.ENSP00000346768	0.73
CES2	UGT1A1	9606.ENSP00000317842	9606.ENSP00000362549	0.843
CES2	RBP4	9606.ENSP00000317842	9606.ENSP00000360522	0.902
CHRFAM7A	CHRM3	9606.ENSP00000299847	9606.ENSP00000255380	0.417
CHRFAM7A	CHRNA7	9606.ENSP00000299847	9606.ENSP00000407546	0.654
CHRM1	CHRM3	9606.ENSP00000306490	9606.ENSP00000255380	0.823
CHRM1	HTR2C	9606.ENSP00000306490	9606.ENSP00000276198	0.923
CHRM1	SIGMAR1	9606.ENSP00000306490	9606.ENSP00000277010	0.438
CHRM1	PTGER1	9606.ENSP00000306490	9606.ENSP00000292513	0.906
CHRM1	GRM5	9606.ENSP00000306490	9606.ENSP00000306138	0.906
CHRM1	HTR1A	9606.ENSP00000306490	9606.ENSP00000316244	0.419
CHRM1	HRH3	9606.ENSP00000306490	9606.ENSP00000342560	0.426
CHRM1	CHRNA7	9606.ENSP00000306490	9606.ENSP00000407546	0.528
CHRM1	RELA	9606.ENSP00000306490	9606.ENSP00000384273	0.646
CHRM1	CHRM2	9606.ENSP00000306490	9606.ENSP00000399745	0.815
CHRM1	JUN	9606.ENSP00000306490	9606.ENSP00000360266	0.902
CHRM2	SLC6A4	9606.ENSP00000399745	9606.ENSP00000261707	0.483
CHRM2	COMT	9606.ENSP00000399745	9606.ENSP00000354511	0.504
CHRM2	MAOB	9606.ENSP00000399745	9606.ENSP00000367309	0.409
CHRM2	CHRNA7	9606.ENSP00000399745	9606.ENSP00000407546	0.545
CHRM3	CHRNA7	9606.ENSP00000255380	9606.ENSP00000407546	0.674
CHRM3	GRM5	9606.ENSP00000255380	9606.ENSP00000306138	0.86
CHRNA7	SLC6A4	9606.ENSP00000407546	9606.ENSP00000261707	0.461
CHRNA7	GRM5	9606.ENSP00000407546	9606.ENSP00000306138	0.402
CHRNA7	FYN	9606.ENSP00000407546	9606.ENSP00000346671	0.529
CHRNA7	COMT	9606.ENSP00000407546	9606.ENSP00000354511	0.559
CHRNA7	HTR1B	9606.ENSP00000407546	9606.ENSP00000358963	0.46
CHRNA7	DRD3	9606.ENSP00000407546	9606.ENSP00000373169	0.429
CHRNA7	HTR2A	9606.ENSP00000407546	9606.ENSP00000437737	0.506
CNR1	SLC6A2	9606.ENSP00000358513	9606.ENSP00000219833	0.401
CNR1	NR3C1	9606.ENSP00000358513	9606.ENSP00000231509	0.449
CNR1	FAAH	9606.ENSP00000358513	9606.ENSP00000243167	0.959
CNR1	MTNR1B	9606.ENSP00000358513	9606.ENSP00000257068	0.6
CNR1	HTR2B	9606.ENSP00000358513	9606.ENSP00000258400	0.459
CNR1	SLC6A4	9606.ENSP00000358513	9606.ENSP00000261707	0.526
CNR1	TRPA1	9606.ENSP00000358513	9606.ENSP00000262209	0.635
CNR1	MAPK3	9606.ENSP00000358513	9606.ENSP00000263025	0.543
CNR1	PPARG	9606.ENSP00000358513	9606.ENSP00000287820	0.714
CNR1	MTNR1A	9606.ENSP00000358513	9606.ENSP00000302811	0.607
CNR1	INSR	9606.ENSP00000358513	9606.ENSP00000303830	0.464
CNR1	GRM5	9606.ENSP00000358513	9606.ENSP00000306138	0.857
CNR1	HTR1A	9606.ENSP00000358513	9606.ENSP00000316244	0.41
CNR1	COMT	9606.ENSP00000358513	9606.ENSP00000354511	0.504
CNR1	PTGS2	9606.ENSP00000358513	9606.ENSP00000356438	0.658
CNR1	DRD3	9606.ENSP00000358513	9606.ENSP00000373169	0.453
CNR1	HTR2A	9606.ENSP00000358513	9606.ENSP00000437737	0.574
CNR1	HCAR2	9606.ENSP00000358513	9606.ENSP00000375066	0.61
CNR1	PPARA	9606.ENSP00000358513	9606.ENSP00000385523	0.821
CNR1	CNR2	9606.ENSP00000358513	9606.ENSP00000363596	0.93
CNR1	TRPV1	9606.ENSP00000358513	9606.ENSP00000459962	0.968
CNR2	FAAH	9606.ENSP00000363596	9606.ENSP00000243167	0.807
CNR2	MTNR1B	9606.ENSP00000363596	9606.ENSP00000257068	0.605
CNR2	ERBB2	9606.ENSP00000363596	9606.ENSP00000269571	0.466
CNR2	PPARG	9606.ENSP00000363596	9606.ENSP00000287820	0.454
CNR2	MTNR1A	9606.ENSP00000363596	9606.ENSP00000302811	0.6
CNR2	HCAR2	9606.ENSP00000363596	9606.ENSP00000375066	0.6
CNR2	TRPV1	9606.ENSP00000363596	9606.ENSP00000459962	0.662
COMT	SLC6A2	9606.ENSP00000354511	9606.ENSP00000219833	0.701
COMT	NR3C1	9606.ENSP00000354511	9606.ENSP00000231509	0.558
COMT	FAAH	9606.ENSP00000354511	9606.ENSP00000243167	0.46
COMT	SLC6A4	9606.ENSP00000354511	9606.ENSP00000261707	0.873
COMT	HTR2C	9606.ENSP00000354511	9606.ENSP00000276198	0.561
COMT	UGT1A6	9606.ENSP00000354511	9606.ENSP00000303174	0.853
COMT	UGT2B7	9606.ENSP00000354511	9606.ENSP00000304811	0.875
COMT	UGT2B4	9606.ENSP00000354511	9606.ENSP00000305221	0.745
COMT	GSTM1	9606.ENSP00000354511	9606.ENSP00000311469	0.558
COMT	HTR1A	9606.ENSP00000354511	9606.ENSP00000316244	0.661
COMT	NQO1	9606.ENSP00000354511	9606.ENSP00000319788	0.456
COMT	UGT2B17	9606.ENSP00000354511	9606.ENSP00000320401	0.743
COMT	MAOA	9606.ENSP00000354511	9606.ENSP00000340684	0.989
COMT	MAPT	9606.ENSP00000354511	9606.ENSP00000340820	0.455
COMT	UGT2B15	9606.ENSP00000354511	9606.ENSP00000341045	0.795
COMT	CYP1A2	9606.ENSP00000354511	9606.ENSP00000342007	0.604
COMT	ESR2	9606.ENSP00000354511	9606.ENSP00000343925	0.532
COMT	UGT1A9	9606.ENSP00000354511	9606.ENSP00000346768	0.819
COMT	CYP2D6	9606.ENSP00000354511	9606.ENSP00000353820	0.694
COMT	TRPV1	9606.ENSP00000354511	9606.ENSP00000459962	0.464
COMT	HSD17B1	9606.ENSP00000354511	9606.ENSP00000466799	0.527
COMT	HTR1B	9606.ENSP00000354511	9606.ENSP00000358963	0.562
COMT	CYP19A1	9606.ENSP00000354511	9606.ENSP00000379683	0.618
COMT	ESR1	9606.ENSP00000354511	9606.ENSP00000405330	0.619
COMT	HTR2A	9606.ENSP00000354511	9606.ENSP00000437737	0.769
COMT	UGT1A4	9606.ENSP00000354511	9606.ENSP00000362508	0.776
COMT	UGT1A3	9606.ENSP00000354511	9606.ENSP00000418532	0.796
COMT	DRD3	9606.ENSP00000354511	9606.ENSP00000373169	0.8
COMT	UGT1A1	9606.ENSP00000354511	9606.ENSP00000362549	0.861
COMT	CYP1A1	9606.ENSP00000354511	9606.ENSP00000369050	0.968
COMT	CYP1B1	9606.ENSP00000354511	9606.ENSP00000478561	0.971
COMT	MAOB	9606.ENSP00000354511	9606.ENSP00000367309	0.987
CRABP2	RARA	9606.ENSP00000482841	9606.ENSP00000254066	0.86
CRABP2	PPARD	9606.ENSP00000482841	9606.ENSP00000310928	0.608
CRABP2	RARB	9606.ENSP00000482841	9606.ENSP00000332296	0.912
CRABP2	RXRG	9606.ENSP00000482841	9606.ENSP00000352900	0.744
CRABP2	RXRB	9606.ENSP00000482841	9606.ENSP00000363817	0.743
CRABP2	PPARA	9606.ENSP00000482841	9606.ENSP00000385523	0.578
CRABP2	RARG	9606.ENSP00000482841	9606.ENSP00000388510	0.872
CRABP2	RXRA	9606.ENSP00000482841	9606.ENSP00000419692	0.81
CSNK2A1	MAPK1	9606.ENSP00000217244	9606.ENSP00000215832	0.446
CSNK2A1	MAPT	9606.ENSP00000217244	9606.ENSP00000340820	0.401
CSNK2A1	RELA	9606.ENSP00000217244	9606.ENSP00000384273	0.421
CSNK2A1	PTPN1	9606.ENSP00000217244	9606.ENSP00000360683	0.507
CSNK2A1	HDAC3	9606.ENSP00000217244	9606.ENSP00000302967	0.604
CSNK2A1	HDAC1	9606.ENSP00000217244	9606.ENSP00000362649	0.966
CSNK2A1	JUN	9606.ENSP00000217244	9606.ENSP00000360266	0.974
CSNK2A1	CSNK2A2	9606.ENSP00000217244	9606.ENSP00000262506	0.976
CSNK2A1	HDAC2	9606.ENSP00000217244	9606.ENSP00000430432	0.978
CSNK2A2	HDAC3	9606.ENSP00000262506	9606.ENSP00000302967	0.41
CSNK2A2	RELA	9606.ENSP00000262506	9606.ENSP00000384273	0.47
CSNK2A2	ESR1	9606.ENSP00000262506	9606.ENSP00000405330	0.483
CSNK2A2	HDAC2	9606.ENSP00000262506	9606.ENSP00000430432	0.529
CSNK2A2	HDAC1	9606.ENSP00000262506	9606.ENSP00000362649	0.548
CTSB	MMP2	9606.ENSP00000345672	9606.ENSP00000219070	0.578
CTSB	TTR	9606.ENSP00000345672	9606.ENSP00000237014	0.54
CTSB	MMP13	9606.ENSP00000345672	9606.ENSP00000260302	0.527
CTSB	ERBB2	9606.ENSP00000345672	9606.ENSP00000269571	0.414
CTSB	CTSK	9606.ENSP00000345672	9606.ENSP00000271651	0.535
CTSB	EGFR	9606.ENSP00000345672	9606.ENSP00000275493	0.518
CTSB	MMP3	9606.ENSP00000345672	9606.ENSP00000299855	0.586
CTSB	PRSS1	9606.ENSP00000345672	9606.ENSP00000308720	0.473
CTSB	PLG	9606.ENSP00000345672	9606.ENSP00000308938	0.608
CTSB	MMP1	9606.ENSP00000345672	9606.ENSP00000322788	0.448
CTSB	MAPT	9606.ENSP00000345672	9606.ENSP00000340820	0.401
CTSB	PARP1	9606.ENSP00000345672	9606.ENSP00000355759	0.429
CTSB	FDFT1	9606.ENSP00000345672	9606.ENSP00000480828	0.509
CTSB	ELANE	9606.ENSP00000345672	9606.ENSP00000466090	0.525
CTSB	MMP12	9606.ENSP00000345672	9606.ENSP00000458585	0.532
CTSB	MMP9	9606.ENSP00000345672	9606.ENSP00000361405	0.823
CTSB	CTSS	9606.ENSP00000345672	9606.ENSP00000357981	0.86
CTSK	MMP2	9606.ENSP00000271651	9606.ENSP00000219070	0.666
CTSK	MMP13	9606.ENSP00000271651	9606.ENSP00000260302	0.766
CTSK	ESR1	9606.ENSP00000271651	9606.ENSP00000405330	0.414
CTSK	CTSS	9606.ENSP00000271651	9606.ENSP00000357981	0.476
CTSK	JUN	9606.ENSP00000271651	9606.ENSP00000360266	0.477
CTSK	MMP1	9606.ENSP00000271651	9606.ENSP00000322788	0.506
CTSK	MMP12	9606.ENSP00000271651	9606.ENSP00000458585	0.634
CTSK	MMP3	9606.ENSP00000271651	9606.ENSP00000299855	0.677
CTSK	MMP9	9606.ENSP00000271651	9606.ENSP00000361405	0.857
CTSS	MMP13	9606.ENSP00000357981	9606.ENSP00000260302	0.439
CTSS	MMP3	9606.ENSP00000357981	9606.ENSP00000299855	0.478
CTSS	MMP12	9606.ENSP00000357981	9606.ENSP00000458585	0.409
CTSS	HCK	9606.ENSP00000357981	9606.ENSP00000444986	0.499
CTSS	MMP9	9606.ENSP00000357981	9606.ENSP00000361405	0.6
CYP19A1	NR3C1	9606.ENSP00000379683	9606.ENSP00000231509	0.434
CYP19A1	MAPK3	9606.ENSP00000379683	9606.ENSP00000263025	0.473
CYP19A1	SQLE	9606.ENSP00000379683	9606.ENSP00000265896	0.553
CYP19A1	IGF1R	9606.ENSP00000379683	9606.ENSP00000268035	0.566
CYP19A1	ERBB2	9606.ENSP00000379683	9606.ENSP00000269571	0.802
CYP19A1	SRD5A1	9606.ENSP00000379683	9606.ENSP00000274192	0.969
CYP19A1	EGFR	9606.ENSP00000379683	9606.ENSP00000275493	0.618
CYP19A1	PPARG	9606.ENSP00000379683	9606.ENSP00000287820	0.52
CYP19A1	HMGCR	9606.ENSP00000379683	9606.ENSP00000287936	0.576
CYP19A1	UGT1A6	9606.ENSP00000379683	9606.ENSP00000303174	0.76
CYP19A1	UGT2B7	9606.ENSP00000379683	9606.ENSP00000304811	0.733
CYP19A1	UGT2B4	9606.ENSP00000379683	9606.ENSP00000305221	0.71
CYP19A1	UGT2B17	9606.ENSP00000379683	9606.ENSP00000320401	0.761
CYP19A1	UGT2B15	9606.ENSP00000379683	9606.ENSP00000341045	0.757
CYP19A1	CYP1A2	9606.ENSP00000379683	9606.ENSP00000342007	0.426
CYP19A1	ESR2	9606.ENSP00000379683	9606.ENSP00000343925	0.885
CYP19A1	UGT1A9	9606.ENSP00000379683	9606.ENSP00000346768	0.669
CYP19A1	CYP2D6	9606.ENSP00000379683	9606.ENSP00000353820	0.418
CYP19A1	HSD11B1	9606.ENSP00000379683	9606.ENSP00000355995	0.477
CYP19A1	PTGS2	9606.ENSP00000379683	9606.ENSP00000356438	0.609
CYP19A1	JUN	9606.ENSP00000379683	9606.ENSP00000360266	0.403
CYP19A1	UGT1A4	9606.ENSP00000379683	9606.ENSP00000362508	0.708
CYP19A1	UGT1A1	9606.ENSP00000379683	9606.ENSP00000362549	0.783
CYP19A1	CYP1A1	9606.ENSP00000379683	9606.ENSP00000369050	0.944
CYP19A1	PPARA	9606.ENSP00000379683	9606.ENSP00000385523	0.412
CYP19A1	CYP1B1	9606.ENSP00000379683	9606.ENSP00000478561	0.461
CYP19A1	UGT1A3	9606.ENSP00000379683	9606.ENSP00000418532	0.686
CYP19A1	ESR1	9606.ENSP00000379683	9606.ENSP00000405330	0.922
CYP19A1	SRD5A2	9606.ENSP00000379683	9606.ENSP00000477587	0.964
CYP19A1	HSD17B1	9606.ENSP00000379683	9606.ENSP00000466799	0.983
CYP1A1	NR3C1	9606.ENSP00000369050	9606.ENSP00000231509	0.415
CYP1A1	PPARG	9606.ENSP00000369050	9606.ENSP00000287820	0.412
CYP1A1	UGT1A6	9606.ENSP00000369050	9606.ENSP00000303174	0.924
CYP1A1	UGT2B7	9606.ENSP00000369050	9606.ENSP00000304811	0.879
CYP1A1	UGT2B4	9606.ENSP00000369050	9606.ENSP00000305221	0.848
CYP1A1	GSTM1	9606.ENSP00000369050	9606.ENSP00000311469	0.954
CYP1A1	MPI	9606.ENSP00000369050	9606.ENSP00000318318	0.436
CYP1A1	NQO1	9606.ENSP00000369050	9606.ENSP00000319788	0.761
CYP1A1	UGT2B17	9606.ENSP00000369050	9606.ENSP00000320401	0.828
CYP1A1	UGT2B15	9606.ENSP00000369050	9606.ENSP00000341045	0.831
CYP1A1	CYP1A2	9606.ENSP00000369050	9606.ENSP00000342007	0.813
CYP1A1	ESR2	9606.ENSP00000369050	9606.ENSP00000343925	0.587
CYP1A1	UGT1A9	9606.ENSP00000369050	9606.ENSP00000346768	0.858
CYP1A1	CYP2D6	9606.ENSP00000369050	9606.ENSP00000353820	0.924
CYP1A1	HSD11B1	9606.ENSP00000369050	9606.ENSP00000355995	0.926
CYP1A1	PTGS2	9606.ENSP00000369050	9606.ENSP00000356438	0.489
CYP1A1	NR1I3	9606.ENSP00000369050	9606.ENSP00000356959	0.687
CYP1A1	UGT1A4	9606.ENSP00000369050	9606.ENSP00000362508	0.856
CYP1A1	UGT1A1	9606.ENSP00000369050	9606.ENSP00000362549	0.917
CYP1A1	SRD5A2	9606.ENSP00000369050	9606.ENSP00000477587	0.408
CYP1A1	G6PD	9606.ENSP00000369050	9606.ENSP00000377192	0.421
CYP1A1	NR1H4	9606.ENSP00000369050	9606.ENSP00000447149	0.469
CYP1A1	ESR1	9606.ENSP00000369050	9606.ENSP00000405330	0.695
CYP1A1	UGT1A3	9606.ENSP00000369050	9606.ENSP00000418532	0.857
CYP1A1	CYP1B1	9606.ENSP00000369050	9606.ENSP00000478561	0.934
CYP1A1	RXRA	9606.ENSP00000369050	9606.ENSP00000419692	0.945
CYP1A1	PPARA	9606.ENSP00000369050	9606.ENSP00000385523	0.952
CYP1A1	HSD17B1	9606.ENSP00000369050	9606.ENSP00000466799	0.955
CYP1A2	SLC6A4	9606.ENSP00000342007	9606.ENSP00000261707	0.459
CYP1A2	KCNH2	9606.ENSP00000342007	9606.ENSP00000262186	0.475
CYP1A2	HTR2C	9606.ENSP00000342007	9606.ENSP00000276198	0.42
CYP1A2	UGT1A6	9606.ENSP00000342007	9606.ENSP00000303174	0.919
CYP1A2	UGT2B7	9606.ENSP00000342007	9606.ENSP00000304811	0.894
CYP1A2	UGT2B4	9606.ENSP00000342007	9606.ENSP00000305221	0.82
CYP1A2	GSTM1	9606.ENSP00000342007	9606.ENSP00000311469	0.869
CYP1A2	PLA2G1B	9606.ENSP00000342007	9606.ENSP00000312286	0.668
CYP1A2	MPI	9606.ENSP00000342007	9606.ENSP00000318318	0.503
CYP1A2	NQO1	9606.ENSP00000342007	9606.ENSP00000319788	0.529
CYP1A2	UGT2B17	9606.ENSP00000342007	9606.ENSP00000320401	0.767
CYP1A2	MAOA	9606.ENSP00000342007	9606.ENSP00000340684	0.436
CYP1A2	UGT2B15	9606.ENSP00000342007	9606.ENSP00000341045	0.827
CYP1A2	MAOB	9606.ENSP00000342007	9606.ENSP00000367309	0.405
CYP1A2	ESR1	9606.ENSP00000342007	9606.ENSP00000405330	0.411
CYP1A2	PPARA	9606.ENSP00000342007	9606.ENSP00000385523	0.421
CYP1A2	HTR2A	9606.ENSP00000342007	9606.ENSP00000437737	0.493
CYP1A2	G6PD	9606.ENSP00000342007	9606.ENSP00000377192	0.519
CYP1A2	PLA2G2D	9606.ENSP00000342007	9606.ENSP00000364246	0.65
CYP1A2	PLA2G10	9606.ENSP00000342007	9606.ENSP00000393847	0.65
CYP1A2	PLA2G5	9606.ENSP00000342007	9606.ENSP00000364249	0.65
CYP1A2	PLA2G2E	9606.ENSP00000342007	9606.ENSP00000364257	0.658
CYP1A2	CYP1B1	9606.ENSP00000342007	9606.ENSP00000478561	0.828
CYP1A2	UGT1A3	9606.ENSP00000342007	9606.ENSP00000418532	0.865
CYP1A2	UGT1A9	9606.ENSP00000342007	9606.ENSP00000346768	0.884
CYP1A2	UGT1A4	9606.ENSP00000342007	9606.ENSP00000362508	0.9
CYP1A2	XDH	9606.ENSP00000342007	9606.ENSP00000368727	0.91
CYP1A2	UGT1A1	9606.ENSP00000342007	9606.ENSP00000362549	0.92
CYP1A2	CYP2J2	9606.ENSP00000342007	9606.ENSP00000360247	0.92
CYP1A2	NR1I3	9606.ENSP00000342007	9606.ENSP00000356959	0.967
CYP1B1	UGT1A6	9606.ENSP00000478561	9606.ENSP00000303174	0.896
CYP1B1	UGT2B7	9606.ENSP00000478561	9606.ENSP00000304811	0.802
CYP1B1	UGT2B4	9606.ENSP00000478561	9606.ENSP00000305221	0.765
CYP1B1	GSTM1	9606.ENSP00000478561	9606.ENSP00000311469	0.886
CYP1B1	NQO1	9606.ENSP00000478561	9606.ENSP00000319788	0.69
CYP1B1	UGT2B17	9606.ENSP00000478561	9606.ENSP00000320401	0.728
CYP1B1	UGT2B15	9606.ENSP00000478561	9606.ENSP00000341045	0.767
CYP1B1	ESR2	9606.ENSP00000478561	9606.ENSP00000343925	0.58
CYP1B1	UGT1A9	9606.ENSP00000478561	9606.ENSP00000346768	0.779
CYP1B1	PTGS2	9606.ENSP00000478561	9606.ENSP00000356438	0.504
CYP1B1	NR1I3	9606.ENSP00000478561	9606.ENSP00000356959	0.49
CYP1B1	UGT1A4	9606.ENSP00000478561	9606.ENSP00000362508	0.787
CYP1B1	UGT1A1	9606.ENSP00000478561	9606.ENSP00000362549	0.877
CYP1B1	ESR1	9606.ENSP00000478561	9606.ENSP00000405330	0.678
CYP1B1	UGT1A3	9606.ENSP00000478561	9606.ENSP00000418532	0.798
CYP1B1	HSD17B1	9606.ENSP00000478561	9606.ENSP00000466799	0.955
CYP1B1	SRD5A2	9606.ENSP00000478561	9606.ENSP00000477587	0.406
CYP2D6	SLC6A2	9606.ENSP00000353820	9606.ENSP00000219833	0.463
CYP2D6	SLC6A4	9606.ENSP00000353820	9606.ENSP00000261707	0.617
CYP2D6	KCNH2	9606.ENSP00000353820	9606.ENSP00000262186	0.61
CYP2D6	HTR2C	9606.ENSP00000353820	9606.ENSP00000276198	0.564
CYP2D6	UGT1A6	9606.ENSP00000353820	9606.ENSP00000303174	0.914
CYP2D6	UGT2B7	9606.ENSP00000353820	9606.ENSP00000304811	0.913
CYP2D6	UGT2B4	9606.ENSP00000353820	9606.ENSP00000305221	0.818
CYP2D6	GSTM1	9606.ENSP00000353820	9606.ENSP00000311469	0.707
CYP2D6	GAK	9606.ENSP00000353820	9606.ENSP00000314499	0.402
CYP2D6	HTR1A	9606.ENSP00000353820	9606.ENSP00000316244	0.561
CYP2D6	UGT2B17	9606.ENSP00000353820	9606.ENSP00000320401	0.815
CYP2D6	MAOA	9606.ENSP00000353820	9606.ENSP00000340684	0.955
CYP2D6	UGT2B15	9606.ENSP00000353820	9606.ENSP00000341045	0.861
CYP2D6	UGT1A9	9606.ENSP00000353820	9606.ENSP00000346768	0.868
CYP2D6	DRD3	9606.ENSP00000353820	9606.ENSP00000373169	0.51
CYP2D6	G6PD	9606.ENSP00000353820	9606.ENSP00000377192	0.563
CYP2D6	NR1I3	9606.ENSP00000353820	9606.ENSP00000356959	0.571
CYP2D6	DPYD	9606.ENSP00000353820	9606.ENSP00000359211	0.647
CYP2D6	HTR2A	9606.ENSP00000353820	9606.ENSP00000437737	0.662
CYP2D6	ESR1	9606.ENSP00000353820	9606.ENSP00000405330	0.673
CYP2D6	UGT1A3	9606.ENSP00000353820	9606.ENSP00000418532	0.858
CYP2D6	UGT1A4	9606.ENSP00000353820	9606.ENSP00000362508	0.889
CYP2D6	UGT1A1	9606.ENSP00000353820	9606.ENSP00000362549	0.914
CYP2D6	HSD11B1	9606.ENSP00000353820	9606.ENSP00000355995	0.931
CYP2D6	MAOB	9606.ENSP00000353820	9606.ENSP00000367309	0.945
CYP2J2	UGT2B7	9606.ENSP00000360247	9606.ENSP00000304811	0.404
CYP2J2	PLA2G1B	9606.ENSP00000360247	9606.ENSP00000312286	0.676
CYP2J2	PTGS1	9606.ENSP00000360247	9606.ENSP00000354612	0.915
CYP2J2	PTGS2	9606.ENSP00000360247	9606.ENSP00000356438	0.923
CYP2J2	PPARA	9606.ENSP00000360247	9606.ENSP00000385523	0.439
CYP2J2	PLA2G2D	9606.ENSP00000360247	9606.ENSP00000364246	0.65
CYP2J2	PLA2G5	9606.ENSP00000360247	9606.ENSP00000364249	0.65
CYP2J2	PLA2G10	9606.ENSP00000360247	9606.ENSP00000393847	0.656
CYP2J2	PLA2G2E	9606.ENSP00000360247	9606.ENSP00000364257	0.671
DNM2	JUND	9606.ENSP00000373905	9606.ENSP00000252818	0.65
DNM2	ERBB2	9606.ENSP00000373905	9606.ENSP00000269571	0.594
DNM2	EGFR	9606.ENSP00000373905	9606.ENSP00000275493	0.584
DNM2	JUNB	9606.ENSP00000373905	9606.ENSP00000303315	0.661
DNM2	GAK	9606.ENSP00000373905	9606.ENSP00000314499	0.935
DNM2	HCK	9606.ENSP00000373905	9606.ENSP00000444986	0.451
DNM2	LYN	9606.ENSP00000373905	9606.ENSP00000428924	0.457
DNM2	HIF1A	9606.ENSP00000373905	9606.ENSP00000437955	0.466
DPYD	EGFR	9606.ENSP00000359211	9606.ENSP00000275493	0.466
DPYD	UGT1A6	9606.ENSP00000359211	9606.ENSP00000303174	0.71
DPYD	TYMS	9606.ENSP00000359211	9606.ENSP00000315644	0.891
DPYD	PNP	9606.ENSP00000359211	9606.ENSP00000354532	0.957
DPYD	UGT1A1	9606.ENSP00000359211	9606.ENSP00000362549	0.716
DPYD	TYMP	9606.ENSP00000359211	9606.ENSP00000379038	0.982
DRD3	SLC6A2	9606.ENSP00000373169	9606.ENSP00000219833	0.545
DRD3	SLC6A4	9606.ENSP00000373169	9606.ENSP00000261707	0.69
DRD3	PRKCB	9606.ENSP00000373169	9606.ENSP00000305355	0.425
DRD3	MAOA	9606.ENSP00000373169	9606.ENSP00000340684	0.665
DRD3	MAOB	9606.ENSP00000373169	9606.ENSP00000367309	0.56
EDNRA	MMP2	9606.ENSP00000315011	9606.ENSP00000219070	0.418
EDNRA	ERBB2	9606.ENSP00000315011	9606.ENSP00000269571	0.436
EDNRA	EGFR	9606.ENSP00000315011	9606.ENSP00000275493	0.936
EDNRA	PTGER1	9606.ENSP00000315011	9606.ENSP00000292513	0.534
EDNRA	MCL1	9606.ENSP00000315011	9606.ENSP00000358022	0.693
EDNRA	EDNRB	9606.ENSP00000315011	9606.ENSP00000366416	0.908
EDNRB	TYR	9606.ENSP00000366416	9606.ENSP00000263321	0.617
EGFR	MAPK1	9606.ENSP00000275493	9606.ENSP00000215832	0.962
EGFR	MMP2	9606.ENSP00000275493	9606.ENSP00000219070	0.707
EGFR	IL5	9606.ENSP00000275493	9606.ENSP00000231454	0.714
EGFR	NR3C1	9606.ENSP00000275493	9606.ENSP00000231509	0.788
EGFR	RARA	9606.ENSP00000275493	9606.ENSP00000254066	0.41
EGFR	HRH4	9606.ENSP00000275493	9606.ENSP00000256906	0.467
EGFR	MAPK3	9606.ENSP00000275493	9606.ENSP00000263025	0.96
EGFR	EPAS1	9606.ENSP00000275493	9606.ENSP00000263734	0.529
EGFR	YWHAE	9606.ENSP00000275493	9606.ENSP00000264335	0.416
EGFR	STAT3	9606.ENSP00000275493	9606.ENSP00000264657	0.999
EGFR	SLC5A1	9606.ENSP00000275493	9606.ENSP00000266088	0.987
EGFR	IGF1R	9606.ENSP00000275493	9606.ENSP00000268035	0.808
EGFR	ERBB2	9606.ENSP00000275493	9606.ENSP00000269571	0.998
EGFR	REL	9606.ENSP00000275493	9606.ENSP00000295025	0.404
EGFR	PTGER4	9606.ENSP00000275493	9606.ENSP00000302846	0.418
EGFR	UGT1A1	9606.ENSP00000275493	9606.ENSP00000362549	0.42
EGFR	UGT1A6	9606.ENSP00000275493	9606.ENSP00000303174	0.422
EGFR	TRPV1	9606.ENSP00000275493	9606.ENSP00000459962	0.424
EGFR	MMP10	9606.ENSP00000275493	9606.ENSP00000279441	0.435
EGFR	LDLR	9606.ENSP00000275493	9606.ENSP00000454071	0.439
EGFR	STAT4	9606.ENSP00000275493	9606.ENSP00000376134	0.448
EGFR	TYMP	9606.ENSP00000275493	9606.ENSP00000379038	0.45
EGFR	NR1H4	9606.ENSP00000275493	9606.ENSP00000447149	0.484
EGFR	RELA	9606.ENSP00000275493	9606.ENSP00000384273	0.503
EGFR	PPARA	9606.ENSP00000275493	9606.ENSP00000385523	0.505
EGFR	PNP	9606.ENSP00000275493	9606.ENSP00000354532	0.527
EGFR	MMP1	9606.ENSP00000275493	9606.ENSP00000322788	0.535
EGFR	HDAC1	9606.ENSP00000275493	9606.ENSP00000362649	0.562
EGFR	TYMS	9606.ENSP00000275493	9606.ENSP00000315644	0.606
EGFR	PLG	9606.ENSP00000275493	9606.ENSP00000308938	0.627
EGFR	MCL1	9606.ENSP00000275493	9606.ENSP00000358022	0.637
EGFR	PARP1	9606.ENSP00000275493	9606.ENSP00000355759	0.644
EGFR	INSR	9606.ENSP00000275493	9606.ENSP00000303830	0.651
EGFR	PPARG	9606.ENSP00000275493	9606.ENSP00000287820	0.663
EGFR	PTGS2	9606.ENSP00000275493	9606.ENSP00000356438	0.706
EGFR	MMP9	9606.ENSP00000275493	9606.ENSP00000361405	0.733
EGFR	MAPT	9606.ENSP00000275493	9606.ENSP00000340820	0.752
EGFR	ESR2	9606.ENSP00000275493	9606.ENSP00000343925	0.759
EGFR	JUN	9606.ENSP00000275493	9606.ENSP00000360266	0.764
EGFR	STAT2	9606.ENSP00000275493	9606.ENSP00000315768	0.803
EGFR	MMP3	9606.ENSP00000275493	9606.ENSP00000299855	0.838
EGFR	LCK	9606.ENSP00000275493	9606.ENSP00000337825	0.932
EGFR	PRKCB	9606.ENSP00000275493	9606.ENSP00000305355	0.935
EGFR	FYN	9606.ENSP00000275493	9606.ENSP00000346671	0.938
EGFR	HIF1A	9606.ENSP00000275493	9606.ENSP00000437955	0.976
EGFR	PRKCA	9606.ENSP00000275493	9606.ENSP00000408695	0.981
EGFR	LYN	9606.ENSP00000275493	9606.ENSP00000428924	0.981
EGFR	PTPN2	9606.ENSP00000275493	9606.ENSP00000311857	0.984
EGFR	HCK	9606.ENSP00000275493	9606.ENSP00000444986	0.985
EGFR	ESR1	9606.ENSP00000275493	9606.ENSP00000405330	0.996
EGFR	STAT1	9606.ENSP00000275493	9606.ENSP00000354394	0.996
EGFR	PTPN1	9606.ENSP00000275493	9606.ENSP00000360683	0.999
ELANE	MMP2	9606.ENSP00000466090	9606.ENSP00000219070	0.519
ELANE	MPO	9606.ENSP00000466090	9606.ENSP00000225275	0.971
ELANE	IL5	9606.ENSP00000466090	9606.ENSP00000231454	0.404
ELANE	PRTN3	9606.ENSP00000466090	9606.ENSP00000234347	0.761
ELANE	MMP3	9606.ENSP00000466090	9606.ENSP00000299855	0.42
ELANE	PRSS1	9606.ENSP00000466090	9606.ENSP00000308720	0.426
ELANE	PLG	9606.ENSP00000466090	9606.ENSP00000308938	0.593
ELANE	MMP1	9606.ENSP00000466090	9606.ENSP00000322788	0.944
ELANE	MMP9	9606.ENSP00000466090	9606.ENSP00000361405	0.71
ELANE	MMP12	9606.ENSP00000466090	9606.ENSP00000458585	0.638
EPAS1	NR3C1	9606.ENSP00000263734	9606.ENSP00000231509	0.775
EPAS1	PPARA	9606.ENSP00000263734	9606.ENSP00000385523	0.449
EPAS1	ESR1	9606.ENSP00000263734	9606.ENSP00000405330	0.472
EPAS1	PPARG	9606.ENSP00000263734	9606.ENSP00000287820	0.474
EPAS1	STAT3	9606.ENSP00000263734	9606.ENSP00000264657	0.476
EPAS1	JUN	9606.ENSP00000263734	9606.ENSP00000360266	0.652
EPAS1	HIF1A	9606.ENSP00000263734	9606.ENSP00000437955	0.868
ERBB2	MAPK1	9606.ENSP00000269571	9606.ENSP00000215832	0.502
ERBB2	MMP2	9606.ENSP00000269571	9606.ENSP00000219070	0.615
ERBB2	NR3C1	9606.ENSP00000269571	9606.ENSP00000231509	0.42
ERBB2	RARA	9606.ENSP00000269571	9606.ENSP00000254066	0.502
ERBB2	MAPK3	9606.ENSP00000269571	9606.ENSP00000263025	0.544
ERBB2	TYR	9606.ENSP00000269571	9606.ENSP00000263321	0.416
ERBB2	STAT3	9606.ENSP00000269571	9606.ENSP00000264657	0.993
ERBB2	IGF1R	9606.ENSP00000269571	9606.ENSP00000268035	0.734
ERBB2	INSR	9606.ENSP00000269571	9606.ENSP00000303830	0.42
ERBB2	PPARD	9606.ENSP00000269571	9606.ENSP00000310928	0.434
ERBB2	TYMP	9606.ENSP00000269571	9606.ENSP00000379038	0.439
ERBB2	HDAC1	9606.ENSP00000269571	9606.ENSP00000362649	0.44
ERBB2	MMP1	9606.ENSP00000269571	9606.ENSP00000322788	0.464
ERBB2	PTPN1	9606.ENSP00000269571	9606.ENSP00000360683	0.47
ERBB2	PLG	9606.ENSP00000269571	9606.ENSP00000308938	0.484
ERBB2	GSK3B	9606.ENSP00000269571	9606.ENSP00000324806	0.485
ERBB2	PPARG	9606.ENSP00000269571	9606.ENSP00000287820	0.492
ERBB2	TYMS	9606.ENSP00000269571	9606.ENSP00000315644	0.509
ERBB2	PARP1	9606.ENSP00000269571	9606.ENSP00000355759	0.624
ERBB2	MCL1	9606.ENSP00000269571	9606.ENSP00000358022	0.666
ERBB2	JUN	9606.ENSP00000269571	9606.ENSP00000360266	0.687
ERBB2	PTGS2	9606.ENSP00000269571	9606.ENSP00000356438	0.702
ERBB2	HIF1A	9606.ENSP00000269571	9606.ENSP00000437955	0.708
ERBB2	ESR2	9606.ENSP00000269571	9606.ENSP00000343925	0.723
ERBB2	MMP9	9606.ENSP00000269571	9606.ENSP00000361405	0.724
ERBB2	FYN	9606.ENSP00000269571	9606.ENSP00000346671	0.798
ERBB2	STAT1	9606.ENSP00000269571	9606.ENSP00000354394	0.8
ERBB2	ESR1	9606.ENSP00000269571	9606.ENSP00000405330	0.941
ESR1	MAPK1	9606.ENSP00000405330	9606.ENSP00000215832	0.984
ESR1	MMP2	9606.ENSP00000405330	9606.ENSP00000219070	0.56
ESR1	NR3C1	9606.ENSP00000405330	9606.ENSP00000231509	0.93
ESR1	JUND	9606.ENSP00000405330	9606.ENSP00000252818	0.785
ESR1	RARA	9606.ENSP00000405330	9606.ENSP00000254066	0.494
ESR1	SLC6A4	9606.ENSP00000405330	9606.ENSP00000261707	0.414
ESR1	MAPK3	9606.ENSP00000405330	9606.ENSP00000263025	0.974
ESR1	TYR	9606.ENSP00000405330	9606.ENSP00000263321	0.427
ESR1	STAT3	9606.ENSP00000405330	9606.ENSP00000264657	0.988
ESR1	IGF1R	9606.ENSP00000405330	9606.ENSP00000268035	0.999
ESR1	SRD5A1	9606.ENSP00000405330	9606.ENSP00000274192	0.404
ESR1	REL	9606.ENSP00000405330	9606.ENSP00000295025	0.893
ESR1	MMP3	9606.ENSP00000405330	9606.ENSP00000299855	0.435
ESR1	PTGER4	9606.ENSP00000405330	9606.ENSP00000302846	0.526
ESR1	HDAC3	9606.ENSP00000405330	9606.ENSP00000302967	0.782
ESR1	UGT1A6	9606.ENSP00000405330	9606.ENSP00000303174	0.401
ESR1	INSR	9606.ENSP00000405330	9606.ENSP00000303830	0.413
ESR1	GRM5	9606.ENSP00000405330	9606.ENSP00000306138	0.952
ESR1	PLG	9606.ENSP00000405330	9606.ENSP00000308938	0.415
ESR1	GSTM1	9606.ENSP00000405330	9606.ENSP00000311469	0.419
ESR1	STAT2	9606.ENSP00000405330	9606.ENSP00000315768	0.418
ESR1	NQO1	9606.ENSP00000405330	9606.ENSP00000319788	0.486
ESR1	MMP1	9606.ENSP00000405330	9606.ENSP00000322788	0.418
ESR1	GSK3B	9606.ENSP00000405330	9606.ENSP00000324806	0.633
ESR1	LCK	9606.ENSP00000405330	9606.ENSP00000337825	0.462
ESR1	UGT2B15	9606.ENSP00000405330	9606.ENSP00000341045	0.482
ESR1	ESR2	9606.ENSP00000405330	9606.ENSP00000343925	0.987
ESR1	STAT1	9606.ENSP00000405330	9606.ENSP00000354394	0.832
ESR1	PARP1	9606.ENSP00000405330	9606.ENSP00000355759	0.95
ESR1	PTGS2	9606.ENSP00000405330	9606.ENSP00000356438	0.637
ESR1	MCL1	9606.ENSP00000405330	9606.ENSP00000358022	0.472
ESR1	JUN	9606.ENSP00000405330	9606.ENSP00000360266	0.999
ESR1	PTPN1	9606.ENSP00000405330	9606.ENSP00000360683	0.482
ESR1	MMP9	9606.ENSP00000405330	9606.ENSP00000361405	0.615
ESR1	KDM4A	9606.ENSP00000405330	9606.ENSP00000361473	0.589
ESR1	UGT1A1	9606.ENSP00000405330	9606.ENSP00000362549	0.446
ESR1	HDAC1	9606.ENSP00000405330	9606.ENSP00000362649	0.999
ESR1	RPS6KA3	9606.ENSP00000405330	9606.ENSP00000368884	0.84
ESR1	PRKCD	9606.ENSP00000405330	9606.ENSP00000378217	0.445
ESR1	RELA	9606.ENSP00000405330	9606.ENSP00000384273	0.931
ESR1	SRD5A2	9606.ENSP00000405330	9606.ENSP00000477587	0.451
ESR1	PRKCA	9606.ENSP00000405330	9606.ENSP00000408695	0.539
ESR1	HSD17B1	9606.ENSP00000405330	9606.ENSP00000466799	0.624
ESR1	NR1H4	9606.ENSP00000405330	9606.ENSP00000447149	0.655
ESR1	HDAC2	9606.ENSP00000405330	9606.ENSP00000430432	0.766
ESR1	HIF1A	9606.ENSP00000405330	9606.ENSP00000437955	0.929
ESR2	MAPK1	9606.ENSP00000343925	9606.ENSP00000215832	0.896
ESR2	MAPK3	9606.ENSP00000343925	9606.ENSP00000263025	0.916
ESR2	STAT3	9606.ENSP00000343925	9606.ENSP00000264657	0.459
ESR2	IGF1R	9606.ENSP00000343925	9606.ENSP00000268035	0.578
ESR2	SRD5A1	9606.ENSP00000343925	9606.ENSP00000274192	0.41
ESR2	GRM5	9606.ENSP00000343925	9606.ENSP00000306138	0.556
ESR2	HTR1A	9606.ENSP00000343925	9606.ENSP00000316244	0.418
ESR2	SRD5A2	9606.ENSP00000343925	9606.ENSP00000477587	0.457
ESR2	MMP9	9606.ENSP00000343925	9606.ENSP00000361405	0.459
ESR2	PTGS2	9606.ENSP00000343925	9606.ENSP00000356438	0.527
ESR2	HSD17B1	9606.ENSP00000343925	9606.ENSP00000466799	0.647
ESR2	HIF1A	9606.ENSP00000343925	9606.ENSP00000437955	0.67
ESR2	JUN	9606.ENSP00000343925	9606.ENSP00000360266	0.958
FAAH	GRM5	9606.ENSP00000243167	9606.ENSP00000306138	0.479
FAAH	PPARG	9606.ENSP00000243167	9606.ENSP00000287820	0.513
FAAH	HTR1A	9606.ENSP00000243167	9606.ENSP00000316244	0.519
FAAH	TRPA1	9606.ENSP00000243167	9606.ENSP00000262209	0.542
FAAH	PTGS2	9606.ENSP00000243167	9606.ENSP00000356438	0.616
FAAH	PPARA	9606.ENSP00000243167	9606.ENSP00000385523	0.674
FAAH	TRPV1	9606.ENSP00000243167	9606.ENSP00000459962	0.909
FDFT1	SQLE	9606.ENSP00000480828	9606.ENSP00000265896	0.997
FDFT1	SIGMAR1	9606.ENSP00000480828	9606.ENSP00000277010	0.725
FDFT1	HMGCR	9606.ENSP00000480828	9606.ENSP00000287936	0.933
FDFT1	PPARA	9606.ENSP00000480828	9606.ENSP00000385523	0.929
FDFT1	RXRA	9606.ENSP00000480828	9606.ENSP00000419692	0.907
FDFT1	LDLR	9606.ENSP00000480828	9606.ENSP00000454071	0.549
FYN	MAPK1	9606.ENSP00000346671	9606.ENSP00000215832	0.938
FYN	NR3C1	9606.ENSP00000346671	9606.ENSP00000231509	0.55
FYN	SPHK2	9606.ENSP00000346671	9606.ENSP00000245222	0.576
FYN	MAPK3	9606.ENSP00000346671	9606.ENSP00000263025	0.465
FYN	PRKCQ	9606.ENSP00000346671	9606.ENSP00000263125	0.484
FYN	STAT3	9606.ENSP00000346671	9606.ENSP00000264657	0.966
FYN	HTR6	9606.ENSP00000346671	9606.ENSP00000289753	0.806
FYN	GRM5	9606.ENSP00000346671	9606.ENSP00000306138	0.67
FYN	GSK3B	9606.ENSP00000346671	9606.ENSP00000324806	0.923
FYN	LCK	9606.ENSP00000346671	9606.ENSP00000337825	0.93
FYN	MAPT	9606.ENSP00000346671	9606.ENSP00000340820	0.997
FYN	TYMP	9606.ENSP00000346671	9606.ENSP00000379038	0.458
FYN	RPS6KA3	9606.ENSP00000346671	9606.ENSP00000368884	0.521
FYN	JUN	9606.ENSP00000346671	9606.ENSP00000360266	0.557
FYN	PTPN1	9606.ENSP00000346671	9606.ENSP00000360683	0.591
FYN	HCK	9606.ENSP00000346671	9606.ENSP00000444986	0.905
FYN	LYN	9606.ENSP00000346671	9606.ENSP00000428924	0.905
FYN	VLDLR	9606.ENSP00000346671	9606.ENSP00000371532	0.948
FYN	STAT1	9606.ENSP00000346671	9606.ENSP00000354394	0.953
FYN	PRKCD	9606.ENSP00000346671	9606.ENSP00000378217	0.986
G6PD	SIRT2	9606.ENSP00000377192	9606.ENSP00000249396	0.473
G6PD	PPARG	9606.ENSP00000377192	9606.ENSP00000287820	0.4
G6PD	HPRT1	9606.ENSP00000377192	9606.ENSP00000298556	0.497
G6PD	UGT1A6	9606.ENSP00000377192	9606.ENSP00000303174	0.43
G6PD	MPI	9606.ENSP00000377192	9606.ENSP00000318318	0.769
G6PD	NQO1	9606.ENSP00000377192	9606.ENSP00000319788	0.548
G6PD	PNP	9606.ENSP00000377192	9606.ENSP00000354532	0.481
G6PD	HSD11B1	9606.ENSP00000377192	9606.ENSP00000355995	0.639
G6PD	GLO1	9606.ENSP00000377192	9606.ENSP00000362463	0.448
G6PD	UGT1A1	9606.ENSP00000377192	9606.ENSP00000362549	0.48
G6PD	PPARA	9606.ENSP00000377192	9606.ENSP00000385523	0.4
G6PD	HIF1A	9606.ENSP00000377192	9606.ENSP00000437955	0.466
GAK	MAOB	9606.ENSP00000314499	9606.ENSP00000367309	0.438
GAK	MAPT	9606.ENSP00000314499	9606.ENSP00000340820	0.631
GFER	GLO1	9606.ENSP00000248114	9606.ENSP00000362463	0.584
GLO1	MAOA	9606.ENSP00000362463	9606.ENSP00000340684	0.837
GLO1	PTP4A1	9606.ENSP00000362463	9606.ENSP00000359685	0.475
GLO1	MAOB	9606.ENSP00000362463	9606.ENSP00000367309	0.823
GRM5	GRM6	9606.ENSP00000306138	9606.ENSP00000231188	0.553
GRM5	SLC6A4	9606.ENSP00000306138	9606.ENSP00000261707	0.406
GRM5	MAPK3	9606.ENSP00000306138	9606.ENSP00000263025	0.515
GRM5	TYR	9606.ENSP00000306138	9606.ENSP00000263321	0.458
GRM5	HTR2C	9606.ENSP00000306138	9606.ENSP00000276198	0.529
GRM5	MAPT	9606.ENSP00000306138	9606.ENSP00000340820	0.402
GRM5	HTR1B	9606.ENSP00000306138	9606.ENSP00000358963	0.508
GRM5	HRH3	9606.ENSP00000306138	9606.ENSP00000342560	0.522
GRM5	PRKCA	9606.ENSP00000306138	9606.ENSP00000408695	0.596
GRM5	PRKCD	9606.ENSP00000306138	9606.ENSP00000378217	0.618
GRM5	TRPV1	9606.ENSP00000306138	9606.ENSP00000459962	0.634
GRM5	HTR2A	9606.ENSP00000306138	9606.ENSP00000437737	0.65
GRM5	HTR1A	9606.ENSP00000306138	9606.ENSP00000316244	0.673
GRM5	HTR1D	9606.ENSP00000306138	9606.ENSP00000363748	0.704
GRM6	PRKCA	9606.ENSP00000231188	9606.ENSP00000408695	0.528
GRM6	TAS2R46	9606.ENSP00000231188	9606.ENSP00000436450	0.6
GRM6	TAS2R50	9606.ENSP00000231188	9606.ENSP00000424040	0.6
GRM6	TAS2R43	9606.ENSP00000231188	9606.ENSP00000431719	0.6
GRM6	TAS2R14	9606.ENSP00000231188	9606.ENSP00000441949	0.603
GSK3A	STAT2	9606.ENSP00000222330	9606.ENSP00000315768	0.41
GSK3A	RPS6KA3	9606.ENSP00000222330	9606.ENSP00000368884	0.431
GSK3A	JUN	9606.ENSP00000222330	9606.ENSP00000360266	0.433
GSK3A	YWHAE	9606.ENSP00000222330	9606.ENSP00000264335	0.445
GSK3A	PRKCB	9606.ENSP00000222330	9606.ENSP00000305355	0.524
GSK3A	PRKCA	9606.ENSP00000222330	9606.ENSP00000408695	0.526
GSK3A	PRKCD	9606.ENSP00000222330	9606.ENSP00000378217	0.56
GSK3A	YWHAG	9606.ENSP00000222330	9606.ENSP00000306330	0.579
GSK3A	MCL1	9606.ENSP00000222330	9606.ENSP00000358022	0.682
GSK3A	GSK3B	9606.ENSP00000222330	9606.ENSP00000324806	0.935
GSK3A	MAPT	9606.ENSP00000222330	9606.ENSP00000340820	0.967
GSK3B	MAPK1	9606.ENSP00000324806	9606.ENSP00000215832	0.598
GSK3B	MMP2	9606.ENSP00000324806	9606.ENSP00000219070	0.413
GSK3B	NR3C1	9606.ENSP00000324806	9606.ENSP00000231509	0.931
GSK3B	YWHAE	9606.ENSP00000324806	9606.ENSP00000264335	0.506
GSK3B	STAT3	9606.ENSP00000324806	9606.ENSP00000264657	0.739
GSK3B	IGF1R	9606.ENSP00000324806	9606.ENSP00000268035	0.531
GSK3B	PPARG	9606.ENSP00000324806	9606.ENSP00000287820	0.626
GSK3B	INSR	9606.ENSP00000324806	9606.ENSP00000303830	0.409
GSK3B	PRKCB	9606.ENSP00000324806	9606.ENSP00000305355	0.665
GSK3B	YWHAG	9606.ENSP00000324806	9606.ENSP00000306330	0.47
GSK3B	STAT2	9606.ENSP00000324806	9606.ENSP00000315768	0.459
GSK3B	PRKCA	9606.ENSP00000324806	9606.ENSP00000408695	0.404
GSK3B	PPARA	9606.ENSP00000324806	9606.ENSP00000385523	0.432
GSK3B	HDAC1	9606.ENSP00000324806	9606.ENSP00000362649	0.439
GSK3B	PARP1	9606.ENSP00000324806	9606.ENSP00000355759	0.456
GSK3B	LDLR	9606.ENSP00000324806	9606.ENSP00000454071	0.475
GSK3B	RPS6KA3	9606.ENSP00000324806	9606.ENSP00000368884	0.479
GSK3B	PTGS2	9606.ENSP00000324806	9606.ENSP00000356438	0.497
GSK3B	RELA	9606.ENSP00000324806	9606.ENSP00000384273	0.519
GSK3B	PTPN1	9606.ENSP00000324806	9606.ENSP00000360683	0.521
GSK3B	MMP9	9606.ENSP00000324806	9606.ENSP00000361405	0.533
GSK3B	HIF1A	9606.ENSP00000324806	9606.ENSP00000437955	0.557
GSK3B	MCL1	9606.ENSP00000324806	9606.ENSP00000358022	0.698
GSK3B	STAT1	9606.ENSP00000324806	9606.ENSP00000354394	0.785
GSK3B	JUN	9606.ENSP00000324806	9606.ENSP00000360266	0.99
GSK3B	MAPT	9606.ENSP00000324806	9606.ENSP00000340820	0.999
GSTM1	MPO	9606.ENSP00000311469	9606.ENSP00000225275	0.467
GSTM1	UGT1A6	9606.ENSP00000311469	9606.ENSP00000303174	0.614
GSTM1	UGT2B7	9606.ENSP00000311469	9606.ENSP00000304811	0.418
GSTM1	TYMS	9606.ENSP00000311469	9606.ENSP00000315644	0.454
GSTM1	UGT2B17	9606.ENSP00000311469	9606.ENSP00000320401	0.481
GSTM1	UGT1A1	9606.ENSP00000311469	9606.ENSP00000362549	0.61
GSTM1	NQO1	9606.ENSP00000311469	9606.ENSP00000319788	0.74
HAO1	PLG	9606.ENSP00000368066	9606.ENSP00000308938	0.653
HAO1	LPA	9606.ENSP00000368066	9606.ENSP00000321334	0.679
HAO1	XDH	9606.ENSP00000368066	9606.ENSP00000368727	0.452
HCAR1	HCAR2	9606.ENSP00000389255	9606.ENSP00000375066	0.622
HCAR1	HCAR3	9606.ENSP00000389255	9606.ENSP00000436714	0.622
HCAR2	MTNR1B	9606.ENSP00000375066	9606.ENSP00000257068	0.6
HCAR2	PPARG	9606.ENSP00000375066	9606.ENSP00000287820	0.545
HCAR2	MTNR1A	9606.ENSP00000375066	9606.ENSP00000302811	0.6
HCAR2	HCAR3	9606.ENSP00000375066	9606.ENSP00000436714	0.887
HCK	STAT3	9606.ENSP00000444986	9606.ENSP00000264657	0.976
HCK	LCK	9606.ENSP00000444986	9606.ENSP00000337825	0.906
HCK	STAT1	9606.ENSP00000444986	9606.ENSP00000354394	0.41
HCK	PRKCD	9606.ENSP00000444986	9606.ENSP00000378217	0.924
HCK	LYN	9606.ENSP00000444986	9606.ENSP00000428924	0.934
HDAC1	NR3C1	9606.ENSP00000362649	9606.ENSP00000231509	0.939
HDAC1	SPHK2	9606.ENSP00000362649	9606.ENSP00000245222	0.919
HDAC1	SIRT2	9606.ENSP00000362649	9606.ENSP00000249396	0.853
HDAC1	RARA	9606.ENSP00000362649	9606.ENSP00000254066	0.948
HDAC1	MAPK3	9606.ENSP00000362649	9606.ENSP00000263025	0.477
HDAC1	STAT3	9606.ENSP00000362649	9606.ENSP00000264657	0.989
HDAC1	SIGMAR1	9606.ENSP00000362649	9606.ENSP00000277010	0.473
HDAC1	PPARG	9606.ENSP00000362649	9606.ENSP00000287820	0.929
HDAC1	HDAC3	9606.ENSP00000362649	9606.ENSP00000302967	0.937
HDAC1	PTGDR	9606.ENSP00000362649	9606.ENSP00000303424	0.906
HDAC1	PPARD	9606.ENSP00000362649	9606.ENSP00000310928	0.551
HDAC1	STAT2	9606.ENSP00000362649	9606.ENSP00000315768	0.869
HDAC1	RARB	9606.ENSP00000362649	9606.ENSP00000332296	0.928
HDAC1	RXRG	9606.ENSP00000362649	9606.ENSP00000352900	0.907
HDAC1	STAT1	9606.ENSP00000362649	9606.ENSP00000354394	0.957
HDAC1	PARP1	9606.ENSP00000362649	9606.ENSP00000355759	0.87
HDAC1	PTGS2	9606.ENSP00000362649	9606.ENSP00000356438	0.474
HDAC1	JUN	9606.ENSP00000362649	9606.ENSP00000360266	0.958
HDAC1	KDM4A	9606.ENSP00000362649	9606.ENSP00000361473	0.719
HDAC1	RARG	9606.ENSP00000362649	9606.ENSP00000388510	0.906
HDAC1	RXRB	9606.ENSP00000362649	9606.ENSP00000363817	0.908
HDAC1	RXRA	9606.ENSP00000362649	9606.ENSP00000419692	0.926
HDAC1	HIF1A	9606.ENSP00000362649	9606.ENSP00000437955	0.994
HDAC1	RELA	9606.ENSP00000362649	9606.ENSP00000384273	0.998
HDAC1	HDAC2	9606.ENSP00000362649	9606.ENSP00000430432	0.999
HDAC2	NR3C1	9606.ENSP00000430432	9606.ENSP00000231509	0.981
HDAC2	SPHK2	9606.ENSP00000430432	9606.ENSP00000245222	0.517
HDAC2	SIRT2	9606.ENSP00000430432	9606.ENSP00000249396	0.84
HDAC2	RARA	9606.ENSP00000430432	9606.ENSP00000254066	0.565
HDAC2	MAPK3	9606.ENSP00000430432	9606.ENSP00000263025	0.449
HDAC2	STAT3	9606.ENSP00000430432	9606.ENSP00000264657	0.861
HDAC2	PPARG	9606.ENSP00000430432	9606.ENSP00000287820	0.789
HDAC2	HDAC3	9606.ENSP00000430432	9606.ENSP00000302967	0.84
HDAC2	PPARD	9606.ENSP00000430432	9606.ENSP00000310928	0.664
HDAC2	STAT2	9606.ENSP00000430432	9606.ENSP00000315768	0.477
HDAC2	RXRG	9606.ENSP00000430432	9606.ENSP00000352900	0.628
HDAC2	STAT1	9606.ENSP00000430432	9606.ENSP00000354394	0.549
HDAC2	PARP1	9606.ENSP00000430432	9606.ENSP00000355759	0.714
HDAC2	JUN	9606.ENSP00000430432	9606.ENSP00000360266	0.867
HDAC2	KDM4A	9606.ENSP00000430432	9606.ENSP00000361473	0.439
HDAC2	RXRB	9606.ENSP00000430432	9606.ENSP00000363817	0.63
HDAC2	RELA	9606.ENSP00000430432	9606.ENSP00000384273	0.999
HDAC2	RXRA	9606.ENSP00000430432	9606.ENSP00000419692	0.675
HDAC2	HIF1A	9606.ENSP00000430432	9606.ENSP00000437955	0.802
HDAC3	SIRT2	9606.ENSP00000302967	9606.ENSP00000249396	0.817
HDAC3	NR1H2	9606.ENSP00000302967	9606.ENSP00000253727	0.625
HDAC3	RARA	9606.ENSP00000302967	9606.ENSP00000254066	0.932
HDAC3	STAT3	9606.ENSP00000302967	9606.ENSP00000264657	0.988
HDAC3	PPARG	9606.ENSP00000302967	9606.ENSP00000287820	0.997
HDAC3	STAT1	9606.ENSP00000302967	9606.ENSP00000354394	0.407
HDAC3	KDM4A	9606.ENSP00000302967	9606.ENSP00000361473	0.46
HDAC3	PPARD	9606.ENSP00000302967	9606.ENSP00000310928	0.546
HDAC3	HIF1A	9606.ENSP00000302967	9606.ENSP00000437955	0.645
HDAC3	NR1H3	9606.ENSP00000302967	9606.ENSP00000477707	0.648
HDAC3	PPARA	9606.ENSP00000302967	9606.ENSP00000385523	0.737
HDAC3	RARG	9606.ENSP00000302967	9606.ENSP00000388510	0.903
HDAC3	RXRB	9606.ENSP00000302967	9606.ENSP00000363817	0.906
HDAC3	RARB	9606.ENSP00000302967	9606.ENSP00000332296	0.907
HDAC3	RXRG	9606.ENSP00000302967	9606.ENSP00000352900	0.926
HDAC3	RXRA	9606.ENSP00000302967	9606.ENSP00000419692	0.929
HDAC3	JUN	9606.ENSP00000302967	9606.ENSP00000360266	0.94
HDAC3	RELA	9606.ENSP00000302967	9606.ENSP00000384273	0.995
HES1	HIF1A	9606.ENSP00000232424	9606.ENSP00000437955	0.427
HES1	STAT1	9606.ENSP00000232424	9606.ENSP00000354394	0.906
HES1	PARP1	9606.ENSP00000232424	9606.ENSP00000355759	0.926
HES1	STAT3	9606.ENSP00000232424	9606.ENSP00000264657	0.947
HIF1A	MAPK1	9606.ENSP00000437955	9606.ENSP00000215832	0.971
HIF1A	MMP2	9606.ENSP00000437955	9606.ENSP00000219070	0.754
HIF1A	NR3C1	9606.ENSP00000437955	9606.ENSP00000231509	0.883
HIF1A	SPHK2	9606.ENSP00000437955	9606.ENSP00000245222	0.456
HIF1A	SIRT2	9606.ENSP00000437955	9606.ENSP00000249396	0.669
HIF1A	MMP13	9606.ENSP00000437955	9606.ENSP00000260302	0.459
HIF1A	MAPK3	9606.ENSP00000437955	9606.ENSP00000263025	0.953
HIF1A	NOX4	9606.ENSP00000437955	9606.ENSP00000263317	0.618
HIF1A	STAT3	9606.ENSP00000437955	9606.ENSP00000264657	0.999
HIF1A	IGF1R	9606.ENSP00000437955	9606.ENSP00000268035	0.707
HIF1A	PPARG	9606.ENSP00000437955	9606.ENSP00000287820	0.76
HIF1A	REL	9606.ENSP00000437955	9606.ENSP00000295025	0.424
HIF1A	HPRT1	9606.ENSP00000437955	9606.ENSP00000298556	0.4
HIF1A	MMP3	9606.ENSP00000437955	9606.ENSP00000299855	0.478
HIF1A	JUNB	9606.ENSP00000437955	9606.ENSP00000303315	0.925
HIF1A	PLG	9606.ENSP00000437955	9606.ENSP00000308938	0.521
HIF1A	NQO1	9606.ENSP00000437955	9606.ENSP00000319788	0.697
HIF1A	MMP1	9606.ENSP00000437955	9606.ENSP00000322788	0.489
HIF1A	STAT1	9606.ENSP00000437955	9606.ENSP00000354394	0.534
HIF1A	PARP1	9606.ENSP00000437955	9606.ENSP00000355759	0.797
HIF1A	PTGS2	9606.ENSP00000437955	9606.ENSP00000356438	0.693
HIF1A	MCL1	9606.ENSP00000437955	9606.ENSP00000358022	0.702
HIF1A	JUN	9606.ENSP00000437955	9606.ENSP00000360266	0.996
HIF1A	MMP9	9606.ENSP00000437955	9606.ENSP00000361405	0.718
HIF1A	RELA	9606.ENSP00000437955	9606.ENSP00000384273	0.916
HIF1A	PPARA	9606.ENSP00000437955	9606.ENSP00000385523	0.596
HIF1A	PRKCA	9606.ENSP00000437955	9606.ENSP00000408695	0.415
HMGCR	NR1H2	9606.ENSP00000287936	9606.ENSP00000253727	0.489
HMGCR	SQLE	9606.ENSP00000287936	9606.ENSP00000265896	0.992
HMGCR	SIGMAR1	9606.ENSP00000287936	9606.ENSP00000277010	0.542
HMGCR	PPARG	9606.ENSP00000287936	9606.ENSP00000287820	0.577
HMGCR	HSD17B1	9606.ENSP00000287936	9606.ENSP00000466799	0.411
HMGCR	VLDLR	9606.ENSP00000287936	9606.ENSP00000371532	0.432
HMGCR	NR1H4	9606.ENSP00000287936	9606.ENSP00000447149	0.565
HMGCR	NR1H3	9606.ENSP00000287936	9606.ENSP00000477707	0.61
HMGCR	LDLR	9606.ENSP00000287936	9606.ENSP00000454071	0.842
HMGCR	RXRA	9606.ENSP00000287936	9606.ENSP00000419692	0.929
HMGCR	PPARA	9606.ENSP00000287936	9606.ENSP00000385523	0.966
HPRT1	STAT3	9606.ENSP00000298556	9606.ENSP00000264657	0.406
HPRT1	PPARG	9606.ENSP00000298556	9606.ENSP00000287820	0.4
HPRT1	JUN	9606.ENSP00000298556	9606.ENSP00000360266	0.403
HPRT1	MMP9	9606.ENSP00000298556	9606.ENSP00000361405	0.403
HPRT1	MAOA	9606.ENSP00000298556	9606.ENSP00000340684	0.436
HPRT1	TYMS	9606.ENSP00000298556	9606.ENSP00000315644	0.521
HPRT1	XDH	9606.ENSP00000298556	9606.ENSP00000368727	0.934
HPRT1	PNP	9606.ENSP00000298556	9606.ENSP00000354532	0.976
HRH1	SLC6A2	9606.ENSP00000380247	9606.ENSP00000219833	0.582
HRH1	TRPA1	9606.ENSP00000380247	9606.ENSP00000262209	0.482
HRH1	TRPV1	9606.ENSP00000380247	9606.ENSP00000459962	0.724
HRH3	KCNH2	9606.ENSP00000342560	9606.ENSP00000262186	0.52
HRH3	SIGMAR1	9606.ENSP00000342560	9606.ENSP00000277010	0.458
HRH3	HTR1A	9606.ENSP00000342560	9606.ENSP00000316244	0.429
HRH3	MAOB	9606.ENSP00000342560	9606.ENSP00000367309	0.419
HRH4	TRPV1	9606.ENSP00000256906	9606.ENSP00000459962	0.431
HSD11B1	NR3C1	9606.ENSP00000355995	9606.ENSP00000231509	0.822
HSD11B1	SRD5A1	9606.ENSP00000355995	9606.ENSP00000274192	0.648
HSD11B1	PPARG	9606.ENSP00000355995	9606.ENSP00000287820	0.95
HSD11B1	UGT1A6	9606.ENSP00000355995	9606.ENSP00000303174	0.702
HSD11B1	UGT2B7	9606.ENSP00000355995	9606.ENSP00000304811	0.682
HSD11B1	UGT2B4	9606.ENSP00000355995	9606.ENSP00000305221	0.746
HSD11B1	UGT2B17	9606.ENSP00000355995	9606.ENSP00000320401	0.687
HSD11B1	UGT2B15	9606.ENSP00000355995	9606.ENSP00000341045	0.704
HSD11B1	UGT1A9	9606.ENSP00000355995	9606.ENSP00000346768	0.708
HSD11B1	NR3C2	9606.ENSP00000355995	9606.ENSP00000350815	0.746
HSD11B1	PPARA	9606.ENSP00000355995	9606.ENSP00000385523	0.44
HSD11B1	HSD17B1	9606.ENSP00000355995	9606.ENSP00000466799	0.503
HSD11B1	UGT1A3	9606.ENSP00000355995	9606.ENSP00000418532	0.7
HSD11B1	UGT1A1	9606.ENSP00000355995	9606.ENSP00000362549	0.706
HSD11B1	UGT1A4	9606.ENSP00000355995	9606.ENSP00000362508	0.719
HSD11B1	RXRA	9606.ENSP00000355995	9606.ENSP00000419692	0.915
HSD17B1	SRD5A1	9606.ENSP00000466799	9606.ENSP00000274192	0.666
HSD17B1	SLC22A11	9606.ENSP00000466799	9606.ENSP00000301891	0.443
HSD17B1	UGT1A6	9606.ENSP00000466799	9606.ENSP00000303174	0.72
HSD17B1	UGT2B7	9606.ENSP00000466799	9606.ENSP00000304811	0.707
HSD17B1	UGT2B4	9606.ENSP00000466799	9606.ENSP00000305221	0.7
HSD17B1	UGT2B17	9606.ENSP00000466799	9606.ENSP00000320401	0.752
HSD17B1	UGT2B15	9606.ENSP00000466799	9606.ENSP00000341045	0.796
HSD17B1	UGT1A9	9606.ENSP00000466799	9606.ENSP00000346768	0.664
HSD17B1	UGT1A4	9606.ENSP00000466799	9606.ENSP00000362508	0.664
HSD17B1	UGT1A1	9606.ENSP00000466799	9606.ENSP00000362549	0.726
HSD17B1	UGT1A3	9606.ENSP00000466799	9606.ENSP00000418532	0.664
HSD17B1	SRD5A2	9606.ENSP00000466799	9606.ENSP00000477587	0.612
HTR1A	SLC6A2	9606.ENSP00000316244	9606.ENSP00000219833	0.772
HTR1A	NR3C1	9606.ENSP00000316244	9606.ENSP00000231509	0.51
HTR1A	SLC6A4	9606.ENSP00000316244	9606.ENSP00000261707	0.982
HTR1A	KCNH2	9606.ENSP00000316244	9606.ENSP00000262186	0.483
HTR1A	NR3C2	9606.ENSP00000316244	9606.ENSP00000350815	0.42
HTR1A	HTR2A	9606.ENSP00000316244	9606.ENSP00000437737	0.55
HTR1A	HTR1B	9606.ENSP00000316244	9606.ENSP00000358963	0.562
HTR1A	TRPV1	9606.ENSP00000316244	9606.ENSP00000459962	0.586
HTR1A	MAOB	9606.ENSP00000316244	9606.ENSP00000367309	0.641
HTR1A	MAOA	9606.ENSP00000316244	9606.ENSP00000340684	0.772
HTR1B	SLC6A2	9606.ENSP00000358963	9606.ENSP00000219833	0.629
HTR1B	SLC6A4	9606.ENSP00000358963	9606.ENSP00000261707	0.895
HTR1B	MAOA	9606.ENSP00000358963	9606.ENSP00000340684	0.708
HTR1B	HTR1D	9606.ENSP00000358963	9606.ENSP00000363748	0.484
HTR1B	MAOB	9606.ENSP00000358963	9606.ENSP00000367309	0.548
HTR1D	SLC6A2	9606.ENSP00000363748	9606.ENSP00000219833	0.53
HTR1D	SLC6A4	9606.ENSP00000363748	9606.ENSP00000261707	0.782
HTR1D	MAOA	9606.ENSP00000363748	9606.ENSP00000340684	0.561
HTR1D	MAOB	9606.ENSP00000363748	9606.ENSP00000367309	0.63
HTR1F	SLC6A4	9606.ENSP00000322924	9606.ENSP00000261707	0.49
HTR2A	SLC6A2	9606.ENSP00000437737	9606.ENSP00000219833	0.702
HTR2A	NR3C1	9606.ENSP00000437737	9606.ENSP00000231509	0.467
HTR2A	HTR2B	9606.ENSP00000437737	9606.ENSP00000258400	0.868
HTR2A	SLC6A4	9606.ENSP00000437737	9606.ENSP00000261707	0.914
HTR2A	KCNH2	9606.ENSP00000437737	9606.ENSP00000262186	0.42
HTR2A	HTR2C	9606.ENSP00000437737	9606.ENSP00000276198	0.928
HTR2A	MAOA	9606.ENSP00000437737	9606.ENSP00000340684	0.782
HTR2A	MAOB	9606.ENSP00000437737	9606.ENSP00000367309	0.611
HTR2A	TRPV1	9606.ENSP00000437737	9606.ENSP00000459962	0.416
HTR2B	SLC6A2	9606.ENSP00000258400	9606.ENSP00000219833	0.544
HTR2B	KCNH2	9606.ENSP00000258400	9606.ENSP00000262186	0.42
HTR2B	LYN	9606.ENSP00000258400	9606.ENSP00000428924	0.453
HTR2B	MAOA	9606.ENSP00000258400	9606.ENSP00000340684	0.564
HTR2B	SLC6A4	9606.ENSP00000258400	9606.ENSP00000261707	0.764
HTR2B	HTR2C	9606.ENSP00000258400	9606.ENSP00000276198	0.868
HTR2C	SLC6A2	9606.ENSP00000276198	9606.ENSP00000219833	0.743
HTR2C	SLC6A4	9606.ENSP00000276198	9606.ENSP00000261707	0.872
HTR2C	PPARD	9606.ENSP00000276198	9606.ENSP00000310928	0.403
HTR2C	MAOB	9606.ENSP00000276198	9606.ENSP00000367309	0.612
HTR2C	MAOA	9606.ENSP00000276198	9606.ENSP00000340684	0.684
HTR2C	PTGER1	9606.ENSP00000276198	9606.ENSP00000292513	0.905
HTR6	SLC6A4	9606.ENSP00000289753	9606.ENSP00000261707	0.466
IGF1R	MAPK1	9606.ENSP00000268035	9606.ENSP00000215832	0.935
IGF1R	MMP2	9606.ENSP00000268035	9606.ENSP00000219070	0.499
IGF1R	MAPK3	9606.ENSP00000268035	9606.ENSP00000263025	0.939
IGF1R	YWHAE	9606.ENSP00000268035	9606.ENSP00000264335	0.732
IGF1R	STAT3	9606.ENSP00000268035	9606.ENSP00000264657	0.929
IGF1R	STAT1	9606.ENSP00000268035	9606.ENSP00000354394	0.407
IGF1R	PTGS2	9606.ENSP00000268035	9606.ENSP00000356438	0.466
IGF1R	MCL1	9606.ENSP00000268035	9606.ENSP00000358022	0.47
IGF1R	PPARG	9606.ENSP00000268035	9606.ENSP00000287820	0.478
IGF1R	MMP9	9606.ENSP00000268035	9606.ENSP00000361405	0.504
IGF1R	JUN	9606.ENSP00000268035	9606.ENSP00000360266	0.537
IGF1R	PRKCD	9606.ENSP00000268035	9606.ENSP00000378217	0.939
IGF1R	INSR	9606.ENSP00000268035	9606.ENSP00000303830	0.971
IGF1R	PTPN1	9606.ENSP00000268035	9606.ENSP00000360683	0.998
IL5	MPO	9606.ENSP00000231454	9606.ENSP00000225275	0.518
IL5	JUN	9606.ENSP00000231454	9606.ENSP00000360266	0.429
IL5	PRKCB	9606.ENSP00000231454	9606.ENSP00000305355	0.456
IL5	PTGS2	9606.ENSP00000231454	9606.ENSP00000356438	0.46
IL5	MMP9	9606.ENSP00000231454	9606.ENSP00000361405	0.518
IL5	STAT4	9606.ENSP00000231454	9606.ENSP00000376134	0.532
IL5	STAT1	9606.ENSP00000231454	9606.ENSP00000354394	0.559
IL5	STAT3	9606.ENSP00000231454	9606.ENSP00000264657	0.595
IL5	LYN	9606.ENSP00000231454	9606.ENSP00000428924	0.949
INSR	MAPK1	9606.ENSP00000303830	9606.ENSP00000215832	0.463
INSR	MAPK3	9606.ENSP00000303830	9606.ENSP00000263025	0.468
INSR	MBNL1	9606.ENSP00000303830	9606.ENSP00000282486	0.568
INSR	PPARG	9606.ENSP00000303830	9606.ENSP00000287820	0.525
INSR	NR1H4	9606.ENSP00000303830	9606.ENSP00000447149	0.44
INSR	PPARA	9606.ENSP00000303830	9606.ENSP00000385523	0.46
INSR	LCK	9606.ENSP00000303830	9606.ENSP00000337825	0.523
INSR	PRKCD	9606.ENSP00000303830	9606.ENSP00000378217	0.545
INSR	PRKCB	9606.ENSP00000303830	9606.ENSP00000305355	0.826
INSR	PTPN2	9606.ENSP00000303830	9606.ENSP00000311857	0.961
INSR	PTPN1	9606.ENSP00000303830	9606.ENSP00000360683	0.999
JUN	MAPK1	9606.ENSP00000360266	9606.ENSP00000215832	0.995
JUN	MMP2	9606.ENSP00000360266	9606.ENSP00000219070	0.655
JUN	MPO	9606.ENSP00000360266	9606.ENSP00000225275	0.458
JUN	NR3C1	9606.ENSP00000360266	9606.ENSP00000231509	0.998
JUN	SIRT2	9606.ENSP00000360266	9606.ENSP00000249396	0.42
JUN	JUND	9606.ENSP00000360266	9606.ENSP00000252818	0.927
JUN	MMP13	9606.ENSP00000360266	9606.ENSP00000260302	0.576
JUN	MAPK3	9606.ENSP00000360266	9606.ENSP00000263025	0.991
JUN	PRKCQ	9606.ENSP00000360266	9606.ENSP00000263125	0.411
JUN	NOX4	9606.ENSP00000360266	9606.ENSP00000263317	0.518
JUN	STAT3	9606.ENSP00000360266	9606.ENSP00000264657	0.993
JUN	MMP10	9606.ENSP00000360266	9606.ENSP00000279441	0.482
JUN	PPARG	9606.ENSP00000360266	9606.ENSP00000287820	0.984
JUN	REL	9606.ENSP00000360266	9606.ENSP00000295025	0.782
JUN	MMP3	9606.ENSP00000360266	9606.ENSP00000299855	0.57
JUN	UGT1A6	9606.ENSP00000360266	9606.ENSP00000303174	0.914
JUN	JUNB	9606.ENSP00000360266	9606.ENSP00000303315	0.976
JUN	PLG	9606.ENSP00000360266	9606.ENSP00000308938	0.523
JUN	PPARD	9606.ENSP00000360266	9606.ENSP00000310928	0.41
JUN	STAT2	9606.ENSP00000360266	9606.ENSP00000315768	0.496
JUN	NQO1	9606.ENSP00000360266	9606.ENSP00000319788	0.517
JUN	MMP1	9606.ENSP00000360266	9606.ENSP00000322788	0.853
JUN	LCK	9606.ENSP00000360266	9606.ENSP00000337825	0.479
JUN	STAT1	9606.ENSP00000360266	9606.ENSP00000354394	0.839
JUN	PARP1	9606.ENSP00000360266	9606.ENSP00000355759	0.658
JUN	PTGS2	9606.ENSP00000360266	9606.ENSP00000356438	0.745
JUN	MCL1	9606.ENSP00000360266	9606.ENSP00000358022	0.658
JUN	MAP3K7	9606.ENSP00000360266	9606.ENSP00000358335	0.655
JUN	NR1H4	9606.ENSP00000360266	9606.ENSP00000447149	0.472
JUN	PTPN1	9606.ENSP00000360266	9606.ENSP00000360683	0.475
JUN	RPS6KA3	9606.ENSP00000360266	9606.ENSP00000368884	0.52
JUN	PRKCD	9606.ENSP00000360266	9606.ENSP00000378217	0.557
JUN	PRKCA	9606.ENSP00000360266	9606.ENSP00000408695	0.562
JUN	MMP9	9606.ENSP00000360266	9606.ENSP00000361405	0.849
JUN	NR1H3	9606.ENSP00000360266	9606.ENSP00000477707	0.929
JUN	LYN	9606.ENSP00000360266	9606.ENSP00000428924	0.945
JUN	STAT4	9606.ENSP00000360266	9606.ENSP00000376134	0.967
JUN	RELA	9606.ENSP00000360266	9606.ENSP00000384273	0.991
JUN	PPARA	9606.ENSP00000360266	9606.ENSP00000385523	0.996
JUNB	JUND	9606.ENSP00000303315	9606.ENSP00000252818	0.97
JUNB	MAPK3	9606.ENSP00000303315	9606.ENSP00000263025	0.418
JUNB	STAT3	9606.ENSP00000303315	9606.ENSP00000264657	0.948
JUNB	REL	9606.ENSP00000303315	9606.ENSP00000295025	0.496
JUNB	STAT1	9606.ENSP00000303315	9606.ENSP00000354394	0.414
JUNB	RELA	9606.ENSP00000303315	9606.ENSP00000384273	0.434
JUND	MAPK1	9606.ENSP00000252818	9606.ENSP00000215832	0.666
JUND	NQO1	9606.ENSP00000252818	9606.ENSP00000319788	0.402
JUND	STAT1	9606.ENSP00000252818	9606.ENSP00000354394	0.415
JUND	RELA	9606.ENSP00000252818	9606.ENSP00000384273	0.429
JUND	STAT3	9606.ENSP00000252818	9606.ENSP00000264657	0.483
JUND	REL	9606.ENSP00000252818	9606.ENSP00000295025	0.498
JUND	PPARG	9606.ENSP00000252818	9606.ENSP00000287820	0.551
JUND	MAPK3	9606.ENSP00000252818	9606.ENSP00000263025	0.571
KCNH2	TRPV1	9606.ENSP00000262186	9606.ENSP00000459962	0.404
KCNH2	KCNJ1	9606.ENSP00000262186	9606.ENSP00000376432	0.535
KCNH2	SIGMAR1	9606.ENSP00000262186	9606.ENSP00000277010	0.643
KCNH2	KCNH6	9606.ENSP00000262186	9606.ENSP00000463533	0.861
KCNH6	SIGMAR1	9606.ENSP00000463533	9606.ENSP00000277010	0.876
KCNJ1	NR3C2	9606.ENSP00000376432	9606.ENSP00000350815	0.467
KDM4A	NR1H2	9606.ENSP00000361473	9606.ENSP00000253727	0.646
KDM4A	RXRB	9606.ENSP00000361473	9606.ENSP00000363817	0.618
KDM4A	RXRA	9606.ENSP00000361473	9606.ENSP00000419692	0.618
KDM4A	NR1H3	9606.ENSP00000361473	9606.ENSP00000477707	0.646
LCK	MAPK1	9606.ENSP00000337825	9606.ENSP00000215832	0.977
LCK	NR3C1	9606.ENSP00000337825	9606.ENSP00000231509	0.588
LCK	MAPK3	9606.ENSP00000337825	9606.ENSP00000263025	0.948
LCK	PRKCQ	9606.ENSP00000337825	9606.ENSP00000263125	0.982
LCK	STAT3	9606.ENSP00000337825	9606.ENSP00000264657	0.987
LCK	PRKCB	9606.ENSP00000337825	9606.ENSP00000305355	0.919
LCK	PTPN2	9606.ENSP00000337825	9606.ENSP00000311857	0.427
LCK	MAPT	9606.ENSP00000337825	9606.ENSP00000340820	0.74
LCK	LYN	9606.ENSP00000337825	9606.ENSP00000428924	0.929
LCK	RELA	9606.ENSP00000337825	9606.ENSP00000384273	0.93
LCK	PRKCD	9606.ENSP00000337825	9606.ENSP00000378217	0.94
LCK	STAT1	9606.ENSP00000337825	9606.ENSP00000354394	0.959
LDLR	MMP2	9606.ENSP00000454071	9606.ENSP00000219070	0.547
LDLR	NR1H2	9606.ENSP00000454071	9606.ENSP00000253727	0.46
LDLR	SQLE	9606.ENSP00000454071	9606.ENSP00000265896	0.603
LDLR	PPARG	9606.ENSP00000454071	9606.ENSP00000287820	0.601
LDLR	PTGDR	9606.ENSP00000454071	9606.ENSP00000303424	0.422
LDLR	PLG	9606.ENSP00000454071	9606.ENSP00000308938	0.473
LDLR	LPA	9606.ENSP00000454071	9606.ENSP00000321334	0.75
LDLR	PTGER3	9606.ENSP00000454071	9606.ENSP00000349003	0.443
LDLR	MMP9	9606.ENSP00000454071	9606.ENSP00000361405	0.446
LDLR	VLDLR	9606.ENSP00000454071	9606.ENSP00000371532	0.723
LDLR	PPARA	9606.ENSP00000454071	9606.ENSP00000385523	0.606
LDLR	NR1H4	9606.ENSP00000454071	9606.ENSP00000447149	0.515
LDLR	NR1H3	9606.ENSP00000454071	9606.ENSP00000477707	0.571
LPA	TTR	9606.ENSP00000321334	9606.ENSP00000237014	0.639
LPA	NR1H4	9606.ENSP00000321334	9606.ENSP00000447149	0.41
LPA	PPARA	9606.ENSP00000321334	9606.ENSP00000385523	0.418
LPA	RBP4	9606.ENSP00000321334	9606.ENSP00000360522	0.423
LPA	VLDLR	9606.ENSP00000321334	9606.ENSP00000371532	0.647
LYN	MAPK1	9606.ENSP00000428924	9606.ENSP00000215832	0.948
LYN	SPHK2	9606.ENSP00000428924	9606.ENSP00000245222	0.412
LYN	MAPK3	9606.ENSP00000428924	9606.ENSP00000263025	0.969
LYN	PRKCQ	9606.ENSP00000428924	9606.ENSP00000263125	0.932
LYN	STAT3	9606.ENSP00000428924	9606.ENSP00000264657	0.982
LYN	PRKCB	9606.ENSP00000428924	9606.ENSP00000305355	0.918
LYN	STAT1	9606.ENSP00000428924	9606.ENSP00000354394	0.945
LYN	MCL1	9606.ENSP00000428924	9606.ENSP00000358022	0.559
LYN	PRKCD	9606.ENSP00000428924	9606.ENSP00000378217	0.954
LYN	TYMP	9606.ENSP00000428924	9606.ENSP00000379038	0.52
LYN	PRKCA	9606.ENSP00000428924	9606.ENSP00000408695	0.828
MAOA	SLC6A2	9606.ENSP00000340684	9606.ENSP00000219833	0.687
MAOA	NR3C1	9606.ENSP00000340684	9606.ENSP00000231509	0.565
MAOA	SLC6A4	9606.ENSP00000340684	9606.ENSP00000261707	0.887
MAOA	TAAR1	9606.ENSP00000340684	9606.ENSP00000275216	0.474
MAOA	MAOB	9606.ENSP00000340684	9606.ENSP00000367309	0.88
MAOB	SLC6A2	9606.ENSP00000367309	9606.ENSP00000219833	0.565
MAOB	SLC6A4	9606.ENSP00000367309	9606.ENSP00000261707	0.695
MAOB	MAPT	9606.ENSP00000367309	9606.ENSP00000340820	0.491
MAP3K7	MAPK1	9606.ENSP00000358335	9606.ENSP00000215832	0.849
MAP3K7	MAPK3	9606.ENSP00000358335	9606.ENSP00000263025	0.849
MAP3K7	PRKCQ	9606.ENSP00000358335	9606.ENSP00000263125	0.91
MAP3K7	STAT3	9606.ENSP00000358335	9606.ENSP00000264657	0.675
MAP3K7	REL	9606.ENSP00000358335	9606.ENSP00000295025	0.82
MAP3K7	XDH	9606.ENSP00000358335	9606.ENSP00000368727	0.62
MAP3K7	RELA	9606.ENSP00000358335	9606.ENSP00000384273	0.937
MAPK1	MMP3	9606.ENSP00000215832	9606.ENSP00000299855	0.401
MAPK1	MMP9	9606.ENSP00000215832	9606.ENSP00000361405	0.424
MAPK1	PTGS2	9606.ENSP00000215832	9606.ENSP00000356438	0.478
MAPK1	PTPN1	9606.ENSP00000215832	9606.ENSP00000360683	0.589
MAPK1	PLA2G2E	9606.ENSP00000215832	9606.ENSP00000364257	0.602
MAPK1	PLA2G2D	9606.ENSP00000215832	9606.ENSP00000364246	0.607
MAPK1	PLA2G5	9606.ENSP00000215832	9606.ENSP00000364249	0.609
MAPK1	PLA2G10	9606.ENSP00000215832	9606.ENSP00000393847	0.62
MAPK1	MCL1	9606.ENSP00000215832	9606.ENSP00000358022	0.68
MAPK1	PARP1	9606.ENSP00000215832	9606.ENSP00000355759	0.741
MAPK1	PPARG	9606.ENSP00000215832	9606.ENSP00000287820	0.812
MAPK1	SPHK2	9606.ENSP00000215832	9606.ENSP00000245222	0.816
MAPK1	MAPT	9606.ENSP00000215832	9606.ENSP00000340820	0.906
MAPK1	RXRG	9606.ENSP00000215832	9606.ENSP00000352900	0.907
MAPK1	RXRB	9606.ENSP00000215832	9606.ENSP00000363817	0.907
MAPK1	RARG	9606.ENSP00000215832	9606.ENSP00000388510	0.907
MAPK1	RARB	9606.ENSP00000215832	9606.ENSP00000332296	0.913
MAPK1	PLA2G1B	9606.ENSP00000215832	9606.ENSP00000312286	0.914
MAPK1	PRKCQ	9606.ENSP00000215832	9606.ENSP00000263125	0.928
MAPK1	PRKCB	9606.ENSP00000215832	9606.ENSP00000305355	0.932
MAPK1	YWHAG	9606.ENSP00000215832	9606.ENSP00000306330	0.939
MAPK1	PRKCA	9606.ENSP00000215832	9606.ENSP00000408695	0.94
MAPK1	PPARA	9606.ENSP00000215832	9606.ENSP00000385523	0.941
MAPK1	NR3C1	9606.ENSP00000215832	9606.ENSP00000231509	0.943
MAPK1	RELA	9606.ENSP00000215832	9606.ENSP00000384273	0.944
MAPK1	RARA	9606.ENSP00000215832	9606.ENSP00000254066	0.946
MAPK1	PRKCD	9606.ENSP00000215832	9606.ENSP00000378217	0.948
MAPK1	RXRA	9606.ENSP00000215832	9606.ENSP00000419692	0.952
MAPK1	YWHAE	9606.ENSP00000215832	9606.ENSP00000264335	0.953
MAPK1	STAT1	9606.ENSP00000215832	9606.ENSP00000354394	0.963
MAPK1	MAPK3	9606.ENSP00000215832	9606.ENSP00000263025	0.988
MAPK1	RPS6KA3	9606.ENSP00000215832	9606.ENSP00000368884	0.991
MAPK1	STAT3	9606.ENSP00000215832	9606.ENSP00000264657	0.996
MAPK3	MMP2	9606.ENSP00000263025	9606.ENSP00000219070	0.683
MAPK3	MPO	9606.ENSP00000263025	9606.ENSP00000225275	0.427
MAPK3	NR3C1	9606.ENSP00000263025	9606.ENSP00000231509	0.963
MAPK3	SPHK2	9606.ENSP00000263025	9606.ENSP00000245222	0.883
MAPK3	RARA	9606.ENSP00000263025	9606.ENSP00000254066	0.924
MAPK3	MMP13	9606.ENSP00000263025	9606.ENSP00000260302	0.475
MAPK3	PTGER4	9606.ENSP00000263025	9606.ENSP00000302846	0.429
MAPK3	STAT2	9606.ENSP00000263025	9606.ENSP00000315768	0.432
MAPK3	PTPN2	9606.ENSP00000263025	9606.ENSP00000311857	0.454
MAPK3	NR1I3	9606.ENSP00000263025	9606.ENSP00000356959	0.46
MAPK3	TRPV1	9606.ENSP00000263025	9606.ENSP00000459962	0.482
MAPK3	MMP1	9606.ENSP00000263025	9606.ENSP00000322788	0.51
MAPK3	MMP3	9606.ENSP00000263025	9606.ENSP00000299855	0.517
MAPK3	STAT4	9606.ENSP00000263025	9606.ENSP00000376134	0.518
MAPK3	NOX4	9606.ENSP00000263025	9606.ENSP00000263317	0.546
MAPK3	PLG	9606.ENSP00000263025	9606.ENSP00000308938	0.585
MAPK3	PLA2G2E	9606.ENSP00000263025	9606.ENSP00000364257	0.607
MAPK3	PTPN1	9606.ENSP00000263025	9606.ENSP00000360683	0.637
MAPK3	PLA2G2D	9606.ENSP00000263025	9606.ENSP00000364246	0.638
MAPK3	PLA2G5	9606.ENSP00000263025	9606.ENSP00000364249	0.642
MAPK3	PPARG	9606.ENSP00000263025	9606.ENSP00000287820	0.651
MAPK3	MCL1	9606.ENSP00000263025	9606.ENSP00000358022	0.659
MAPK3	PLA2G10	9606.ENSP00000263025	9606.ENSP00000393847	0.688
MAPK3	PARP1	9606.ENSP00000263025	9606.ENSP00000355759	0.7
MAPK3	MMP9	9606.ENSP00000263025	9606.ENSP00000361405	0.718
MAPK3	PTGS2	9606.ENSP00000263025	9606.ENSP00000356438	0.78
MAPK3	RXRB	9606.ENSP00000263025	9606.ENSP00000363817	0.907
MAPK3	RXRG	9606.ENSP00000263025	9606.ENSP00000352900	0.908
MAPK3	RARG	9606.ENSP00000263025	9606.ENSP00000388510	0.909
MAPK3	RARB	9606.ENSP00000263025	9606.ENSP00000332296	0.918
MAPK3	PLA2G1B	9606.ENSP00000263025	9606.ENSP00000312286	0.929
MAPK3	YWHAG	9606.ENSP00000263025	9606.ENSP00000306330	0.929
MAPK3	PRKCQ	9606.ENSP00000263025	9606.ENSP00000263125	0.931
MAPK3	YWHAE	9606.ENSP00000263025	9606.ENSP00000264335	0.931
MAPK3	PRKCB	9606.ENSP00000263025	9606.ENSP00000305355	0.933
MAPK3	MAPT	9606.ENSP00000263025	9606.ENSP00000340820	0.935
MAPK3	RXRA	9606.ENSP00000263025	9606.ENSP00000419692	0.937
MAPK3	RELA	9606.ENSP00000263025	9606.ENSP00000384273	0.946
MAPK3	PRKCA	9606.ENSP00000263025	9606.ENSP00000408695	0.952
MAPK3	PRKCD	9606.ENSP00000263025	9606.ENSP00000378217	0.953
MAPK3	PPARA	9606.ENSP00000263025	9606.ENSP00000385523	0.96
MAPK3	STAT1	9606.ENSP00000263025	9606.ENSP00000354394	0.969
MAPK3	STAT3	9606.ENSP00000263025	9606.ENSP00000264657	0.985
MAPK3	RPS6KA3	9606.ENSP00000263025	9606.ENSP00000368884	0.989
MAPT	SIRT2	9606.ENSP00000340820	9606.ENSP00000249396	0.533
MAPT	YWHAE	9606.ENSP00000340820	9606.ENSP00000264335	0.817
MAPT	MBNL1	9606.ENSP00000340820	9606.ENSP00000282486	0.527
MAPT	PRKCB	9606.ENSP00000340820	9606.ENSP00000305355	0.438
MAPT	YWHAG	9606.ENSP00000340820	9606.ENSP00000306330	0.774
MAPT	PABPC1	9606.ENSP00000340820	9606.ENSP00000313007	0.45
MAPT	PRKCA	9606.ENSP00000340820	9606.ENSP00000408695	0.428
MAPT	RPS6KA3	9606.ENSP00000340820	9606.ENSP00000368884	0.502
MAPT	VLDLR	9606.ENSP00000340820	9606.ENSP00000371532	0.549
MCL1	MMP2	9606.ENSP00000358022	9606.ENSP00000219070	0.426
MCL1	STAT3	9606.ENSP00000358022	9606.ENSP00000264657	0.977
MCL1	STAT1	9606.ENSP00000358022	9606.ENSP00000354394	0.949
MCL1	PARP1	9606.ENSP00000358022	9606.ENSP00000355759	0.582
MCL1	PTGS2	9606.ENSP00000358022	9606.ENSP00000356438	0.471
MCL1	RELA	9606.ENSP00000358022	9606.ENSP00000384273	0.439
MCL1	MMP9	9606.ENSP00000358022	9606.ENSP00000361405	0.47
MMP1	MMP2	9606.ENSP00000322788	9606.ENSP00000219070	0.921
MMP1	MPO	9606.ENSP00000322788	9606.ENSP00000225275	0.405
MMP1	MMP13	9606.ENSP00000322788	9606.ENSP00000260302	0.682
MMP1	STAT3	9606.ENSP00000322788	9606.ENSP00000264657	0.969
MMP1	MMP10	9606.ENSP00000322788	9606.ENSP00000279441	0.936
MMP1	MMP3	9606.ENSP00000322788	9606.ENSP00000299855	0.953
MMP1	PRSS1	9606.ENSP00000322788	9606.ENSP00000308720	0.907
MMP1	PLG	9606.ENSP00000322788	9606.ENSP00000308938	0.962
MMP1	PTGS2	9606.ENSP00000322788	9606.ENSP00000356438	0.657
MMP1	MMP9	9606.ENSP00000322788	9606.ENSP00000361405	0.961
MMP10	MMP2	9606.ENSP00000279441	9606.ENSP00000219070	0.692
MMP10	MMP13	9606.ENSP00000279441	9606.ENSP00000260302	0.685
MMP10	STAT3	9606.ENSP00000279441	9606.ENSP00000264657	0.416
MMP10	PTGS2	9606.ENSP00000279441	9606.ENSP00000356438	0.516
MMP10	PRSS1	9606.ENSP00000279441	9606.ENSP00000308720	0.9
MMP10	MMP3	9606.ENSP00000279441	9606.ENSP00000299855	0.933
MMP10	PLG	9606.ENSP00000279441	9606.ENSP00000308938	0.952
MMP10	MMP9	9606.ENSP00000279441	9606.ENSP00000361405	0.966
MMP12	PRTN3	9606.ENSP00000458585	9606.ENSP00000234347	0.418
MMP12	MMP3	9606.ENSP00000458585	9606.ENSP00000299855	0.517
MMP12	PLG	9606.ENSP00000458585	9606.ENSP00000308938	0.952
MMP12	PTGS2	9606.ENSP00000458585	9606.ENSP00000356438	0.405
MMP12	MMP9	9606.ENSP00000458585	9606.ENSP00000361405	0.724
MMP13	PPARG	9606.ENSP00000260302	9606.ENSP00000287820	0.4
MMP13	MMP9	9606.ENSP00000260302	9606.ENSP00000361405	0.436
MMP13	STAT3	9606.ENSP00000260302	9606.ENSP00000264657	0.455
MMP13	PTGS2	9606.ENSP00000260302	9606.ENSP00000356438	0.636
MMP13	PRSS1	9606.ENSP00000260302	9606.ENSP00000308720	0.902
MMP13	PLG	9606.ENSP00000260302	9606.ENSP00000308938	0.949
MMP2	PARP1	9606.ENSP00000219070	9606.ENSP00000355759	0.451
MMP2	MMP3	9606.ENSP00000219070	9606.ENSP00000299855	0.464
MMP2	MPO	9606.ENSP00000219070	9606.ENSP00000225275	0.505
MMP2	PPARG	9606.ENSP00000219070	9606.ENSP00000287820	0.514
MMP2	PTGS2	9606.ENSP00000219070	9606.ENSP00000356438	0.663
MMP2	PLG	9606.ENSP00000219070	9606.ENSP00000308938	0.867
MMP2	MMP9	9606.ENSP00000219070	9606.ENSP00000361405	0.908
MMP2	STAT3	9606.ENSP00000219070	9606.ENSP00000264657	0.975
MMP3	MPO	9606.ENSP00000299855	9606.ENSP00000225275	0.455
MMP3	STAT3	9606.ENSP00000299855	9606.ENSP00000264657	0.964
MMP3	PTGS2	9606.ENSP00000299855	9606.ENSP00000356438	0.691
MMP3	PRSS1	9606.ENSP00000299855	9606.ENSP00000308720	0.9
MMP3	PRKCA	9606.ENSP00000299855	9606.ENSP00000408695	0.915
MMP3	MMP9	9606.ENSP00000299855	9606.ENSP00000361405	0.918
MMP3	PLG	9606.ENSP00000299855	9606.ENSP00000308938	0.98
MMP9	MPO	9606.ENSP00000361405	9606.ENSP00000225275	0.727
MMP9	PRTN3	9606.ENSP00000361405	9606.ENSP00000234347	0.492
MMP9	NOX4	9606.ENSP00000361405	9606.ENSP00000263317	0.489
MMP9	STAT3	9606.ENSP00000361405	9606.ENSP00000264657	0.973
MMP9	PPARG	9606.ENSP00000361405	9606.ENSP00000287820	0.652
MMP9	REL	9606.ENSP00000361405	9606.ENSP00000295025	0.48
MMP9	PTGER4	9606.ENSP00000361405	9606.ENSP00000302846	0.426
MMP9	PRSS1	9606.ENSP00000361405	9606.ENSP00000308720	0.91
MMP9	PLG	9606.ENSP00000361405	9606.ENSP00000308938	0.984
MMP9	STAT1	9606.ENSP00000361405	9606.ENSP00000354394	0.537
MMP9	PTGS2	9606.ENSP00000361405	9606.ENSP00000356438	0.76
MMP9	STAT4	9606.ENSP00000361405	9606.ENSP00000376134	0.407
MMP9	PRKCD	9606.ENSP00000361405	9606.ENSP00000378217	0.414
MMP9	TYMP	9606.ENSP00000361405	9606.ENSP00000379038	0.456
MMP9	PPARA	9606.ENSP00000361405	9606.ENSP00000385523	0.502
MMP9	PRKCA	9606.ENSP00000361405	9606.ENSP00000408695	0.503
MMP9	RELA	9606.ENSP00000361405	9606.ENSP00000384273	0.639
MPI	PNP	9606.ENSP00000318318	9606.ENSP00000354532	0.531
MPO	RARA	9606.ENSP00000225275	9606.ENSP00000254066	0.43
MPO	XDH	9606.ENSP00000225275	9606.ENSP00000368727	0.448
MPO	NOX4	9606.ENSP00000225275	9606.ENSP00000263317	0.457
MPO	STAT3	9606.ENSP00000225275	9606.ENSP00000264657	0.48
MPO	PPARG	9606.ENSP00000225275	9606.ENSP00000287820	0.486
MPO	PLA2G1B	9606.ENSP00000225275	9606.ENSP00000312286	0.505
MPO	NQO1	9606.ENSP00000225275	9606.ENSP00000319788	0.505
MPO	PLG	9606.ENSP00000225275	9606.ENSP00000308938	0.523
MPO	PTGS2	9606.ENSP00000225275	9606.ENSP00000356438	0.653
MPO	PTGS1	9606.ENSP00000225275	9606.ENSP00000354612	0.933
MPO	PRTN3	9606.ENSP00000225275	9606.ENSP00000234347	0.961
MTNR1A	MTNR1B	9606.ENSP00000302811	9606.ENSP00000257068	0.891
MTNR1B	PPARG	9606.ENSP00000257068	9606.ENSP00000287820	0.478
NOX4	STAT3	9606.ENSP00000263317	9606.ENSP00000264657	0.4
NOX4	NQO1	9606.ENSP00000263317	9606.ENSP00000319788	0.462
NOX4	PPARA	9606.ENSP00000263317	9606.ENSP00000385523	0.465
NOX4	PTGS2	9606.ENSP00000263317	9606.ENSP00000356438	0.489
NOX4	PPARG	9606.ENSP00000263317	9606.ENSP00000287820	0.515
NOX4	XDH	9606.ENSP00000263317	9606.ENSP00000368727	0.591
NOX4	PTPN1	9606.ENSP00000263317	9606.ENSP00000360683	0.951
NQO1	PPARG	9606.ENSP00000319788	9606.ENSP00000287820	0.419
NQO1	UGT1A6	9606.ENSP00000319788	9606.ENSP00000303174	0.693
NQO1	UGT1A3	9606.ENSP00000319788	9606.ENSP00000418532	0.406
NQO1	UGT1A4	9606.ENSP00000319788	9606.ENSP00000362508	0.422
NQO1	UGT1A9	9606.ENSP00000319788	9606.ENSP00000346768	0.465
NQO1	PTGS2	9606.ENSP00000319788	9606.ENSP00000356438	0.506
NQO1	PARP1	9606.ENSP00000319788	9606.ENSP00000355759	0.536
NQO1	UGT1A1	9606.ENSP00000319788	9606.ENSP00000362549	0.65
NR1H2	PPARD	9606.ENSP00000253727	9606.ENSP00000310928	0.528
NR1H2	PPARG	9606.ENSP00000253727	9606.ENSP00000287820	0.556
NR1H2	PPARA	9606.ENSP00000253727	9606.ENSP00000385523	0.574
NR1H2	UGT1A3	9606.ENSP00000253727	9606.ENSP00000418532	0.903
NR1H2	NR1H3	9606.ENSP00000253727	9606.ENSP00000477707	0.903
NR1H2	VLDLR	9606.ENSP00000253727	9606.ENSP00000371532	0.922
NR1H2	RXRA	9606.ENSP00000253727	9606.ENSP00000419692	0.993
NR1H2	RXRG	9606.ENSP00000253727	9606.ENSP00000352900	0.995
NR1H2	RXRB	9606.ENSP00000253727	9606.ENSP00000363817	0.997
NR1H3	PPARG	9606.ENSP00000477707	9606.ENSP00000287820	0.568
NR1H3	PPARD	9606.ENSP00000477707	9606.ENSP00000310928	0.532
NR1H3	RXRG	9606.ENSP00000477707	9606.ENSP00000352900	0.995
NR1H3	RXRB	9606.ENSP00000477707	9606.ENSP00000363817	0.997
NR1H3	VLDLR	9606.ENSP00000477707	9606.ENSP00000371532	0.923
NR1H3	RELA	9606.ENSP00000477707	9606.ENSP00000384273	0.915
NR1H3	PPARA	9606.ENSP00000477707	9606.ENSP00000385523	0.98
NR1H3	UGT1A3	9606.ENSP00000477707	9606.ENSP00000418532	0.914
NR1H3	RXRA	9606.ENSP00000477707	9606.ENSP00000419692	0.998
NR1H4	STAT3	9606.ENSP00000447149	9606.ENSP00000264657	0.409
NR1H4	UGT1A6	9606.ENSP00000447149	9606.ENSP00000303174	0.582
NR1H4	UGT2B4	9606.ENSP00000447149	9606.ENSP00000305221	0.593
NR1H4	UGT1A9	9606.ENSP00000447149	9606.ENSP00000346768	0.407
NR1H4	RXRG	9606.ENSP00000447149	9606.ENSP00000352900	0.937
NR1H4	UGT1A1	9606.ENSP00000447149	9606.ENSP00000362549	0.601
NR1H4	RXRB	9606.ENSP00000447149	9606.ENSP00000363817	0.953
NR1H4	UGT1A3	9606.ENSP00000447149	9606.ENSP00000418532	0.487
NR1H4	RXRA	9606.ENSP00000447149	9606.ENSP00000419692	0.992
NR1I3	UGT1A6	9606.ENSP00000356959	9606.ENSP00000303174	0.725
NR1I3	UGT2B7	9606.ENSP00000356959	9606.ENSP00000304811	0.497
NR1I3	UGT2B4	9606.ENSP00000356959	9606.ENSP00000305221	0.417
NR1I3	UGT1A9	9606.ENSP00000356959	9606.ENSP00000346768	0.422
NR1I3	UGT1A4	9606.ENSP00000356959	9606.ENSP00000362508	0.401
NR1I3	UGT1A3	9606.ENSP00000356959	9606.ENSP00000418532	0.418
NR1I3	UGT1A1	9606.ENSP00000356959	9606.ENSP00000362549	0.708
NR1I3	RXRA	9606.ENSP00000356959	9606.ENSP00000419692	0.901
NR3C1	PTGS2	9606.ENSP00000231509	9606.ENSP00000356438	0.488
NR3C1	PPARG	9606.ENSP00000231509	9606.ENSP00000287820	0.507
NR3C1	SLC6A4	9606.ENSP00000231509	9606.ENSP00000261707	0.686
NR3C1	STAT1	9606.ENSP00000231509	9606.ENSP00000354394	0.796
NR3C1	NR3C2	9606.ENSP00000231509	9606.ENSP00000350815	0.814
NR3C1	RXRA	9606.ENSP00000231509	9606.ENSP00000419692	0.923
NR3C1	RARA	9606.ENSP00000231509	9606.ENSP00000254066	0.932
NR3C1	STAT3	9606.ENSP00000231509	9606.ENSP00000264657	0.992
NR3C1	RELA	9606.ENSP00000231509	9606.ENSP00000384273	0.992
NR3C2	SLC6A4	9606.ENSP00000350815	9606.ENSP00000261707	0.414
NR3C2	SLC5A2	9606.ENSP00000350815	9606.ENSP00000327943	0.469
P2RX1	TRPV1	9606.ENSP00000225538	9606.ENSP00000459962	0.531
PABPC1	TTR	9606.ENSP00000313007	9606.ENSP00000237014	0.442
PARP1	SIRT2	9606.ENSP00000355759	9606.ENSP00000249396	0.714
PARP1	RARA	9606.ENSP00000355759	9606.ENSP00000254066	0.457
PARP1	STAT3	9606.ENSP00000355759	9606.ENSP00000264657	0.585
PARP1	TDP1	9606.ENSP00000355759	9606.ENSP00000337353	0.944
PARP1	RELA	9606.ENSP00000355759	9606.ENSP00000384273	0.804
PLA2G10	PLA2G1B	9606.ENSP00000393847	9606.ENSP00000312286	0.672
[truncated: 234 more rows]
